# Supplementary material for: RNA-Seq Profiling Shows Divergent Gene Expression Patterns in Arabidopsis Grown under Different Densities
Source: Front Plant Sci. 2017 Nov 28;8:2001. doi: 10.3389/fpls.2017.02001 (PMC5712407; doi:10.3389/fpls.2017.02001)
Supplement: TABLE S5 — Chromosome distribution of sequenced genes. [file Table_5.XLS]

## Sheet: Sheet1
Chromosome	Reads Mapped Counts						Gene of Arabidopsis thaliana
	CH1	CH2	CH3	CL1	CL2	CL3
1	8494927	6941543	8032664	8639019	8324648	9358314	7078
2	4504888	3641443	4081612	4436679	4253465	5287634	4245
3	4968409	5205432	4724288	5247807	4853072	5023352	5437
4	3390143	3086737	3487976	4054881	3547631	3452961	4128
5	4719060	4396775	5088150	6076823	5151791	4879694	6318
Mt	16842	47481	5660	6098	8544	5796	88
Pt	8061	24970	1414	1384	2128	1303	122
