# Supplementary material for: RNA-Seq Profiling Shows Divergent Gene Expression Patterns in Arabidopsis Grown under Different Densities
Source: Front Plant Sci. 2017 Nov 28;8:2001. doi: 10.3389/fpls.2017.02001 (PMC5712407; doi:10.3389/fpls.2017.02001)
Supplement: TABLE S6 — Differentially and non-differentially expressed genes under the different growth densities. [file Table_6.XLS]

## Sheet: DE Gene Analysis
CH 2-fold up vs. CL											#		CL 2-fold up vs. CH											#		No Signicficant Difference
											#													#
id	baseMean	baseMeanA	baseMeanB	foldChange	log2FoldChange	log2AverageIntensity	pval	padj	'-Log10(pval)	Annotation	#		id	baseMean	baseMeanA	baseMeanB	foldChange	log2FoldChange	log2AverageIntensity	pval	padj	'-Log10(pval)	Annotation	#		id	baseMean	baseMeanA	baseMeanB	foldChange	log2FoldChange	log2AverageIntensity	pval	padj	'-Log10(pval)
AT2G21650	662.805	965.38	360.229	0.373147	-1.42218	9.20386	3.35e-09	1.73e-05	8.47484	Protein RADIALIS-like 2 [Source:UniProtKB/Swiss-Prot;Acc:Q9SIJ5]	#		AT2G30770	56.4325	23.9117	88.9532	3.72007	1.89533	5.52731	5.75e-08	0.000169814	7.24006	cytochrome P450, family 71, subfamily A,polypeptide 13 [Source:TAIR;Acc:AT2G30770]	#		AT3G25890	10.5541	14.9152	6.19292	0.415207	-1.2681	3.26467	0.0500293	1	1.30078
AT2G15090	151.997	232.431	71.5628	0.307888	-1.69952	7.0109	3.13e-07	0.00064728	6.50404	3-ketoacyl-CoA synthase 8 [Source:UniProtKB/Swiss-Prot;Acc:Q4V3C9]	#		AT4G15660	78.7462	32.2931	125.199	3.87697	1.95493	5.99062	1.71e-07	0.000440695	6.7679	Monothiol glutaredoxin-S8 [Source:UniProtKB/Swiss-Prot;Acc:O23417]	#		AT3G15353	63539.8	76063.2	51016.4	0.670711	-0.576237	15.9268	0.0501173	1	1.30001
AT1G73330	9.42082	17.1022	1.73948	0.101711	-3.29745	2.44738	1.21e-05	0.0119236	4.9165	drought-repressed 4 [Source:TAIR;Acc:AT1G73330]"	#		AT2G24850	574.431	171.033	977.828	5.71718	2.5153	8.67578	2.46e-07	0.000565164	6.60871	Probable aminotransferase TAT3[Source:UniProtKB/Swiss-Prot;Acc:Q9SK47]	#		AT3G09520	8.19088	4.36767	12.0141	2.75069	1.45979	2.85676	0.0501703	1	1.29955
AT2G01530	5.58193	10.7987	0.365119	0.0338113	-4.88635	0.989614	3.51e-05	0.0277064	4.45517	MLP-like protein 329 [Source:UniProtKB/Swiss-Prot;Acc:Q9ZVF2]	#		AT4G15670	47.8509	13.3746	82.3273	6.15551	2.62188	5.05236	3.97e-07	0.000745033	6.40156	Monothiol glutaredoxin-S7 [Source:UniProtKB/Swiss-Prot;Acc:Q6NLU2]	#		AT2G39210	153.765	126.343	181.187	1.43409	0.52014	7.24127	0.050192	1	1.29937
AT4G30170	5.53084	10.7379	0.323737	0.0301489	-5.05175	0.89877	3.62e-05	0.0277064	4.44119	Peroxidase 45 [Source:UniProtKB/Swiss-Prot;Acc:Q96522]	#		AT3G44990	152.906	50.5148	255.296	5.05389	2.3374	6.82733	1.29e-06	0.00221713	5.89016	Xyloglucan endotransglucosylase/hydrolase protein31 [Source:UniProtKB/Swiss-Prot;Acc:P93046]	#		AT1G23000	16.9631	22.5735	11.3526	0.502916	-0.99161	4.00075	0.050202	1	1.29928
AT4G26150	34.1746	50.7661	17.5831	0.346355	-1.52968	4.90095	6.47e-05	0.0445764	4.1889	Putative GATA transcription factor 22[Source:UniProtKB/Swiss-Prot;Acc:Q9SZI6]	#		AT1G76960	234.118	101.606	366.629	3.60833	1.85133	7.59251	1.98e-06	0.00315355	5.70239	unknown protein; FUNCTIONS IN: molecular_functionunknown; INVOLVED IN: biological_process unknown; LOCATEDIN: endomembrane system; EXPRESSED IN: 9 plant structures;EXPRESSED DURING: 8 growth stages; Has 8 Blast hits to 8proteins in 2 species: Ar /.../ 0; Bacteria - 0; Metazoa -0; Fungi - 0; Plants - 8; Viruses - 0; Other Eukaryotes -0 (source: NCBI BLink). [Source:TAIR;Acc:AT1G76960]	#		AT4G26400	202.76	236.878	168.642	0.711934	-0.490185	7.64291	0.0502628	1	1.29875
AT4G34250	66.6809	92.2578	41.1039	0.445533	-1.16639	5.9444	0.000267207	0.145276	3.57315	3-ketoacyl-CoA synthase 16 [Source:UniProtKB/Swiss-Prot;Acc:Q9SYZ0]	#		AT5G22570	12.0034	2.12811	21.8788	10.2808	3.36189	2.77052	6.25e-06	0.00822113	5.204	Probable WRKY transcription factor 38[Source:UniProtKB/Swiss-Prot;Acc:Q8GWF1]	#		AT1G01190	122.238	81.1488	163.328	2.01269	1.00913	6.84706	0.0503481	1	1.29802
AT4G06746	51.6845	73.4207	29.9483	0.4079	-1.29371	5.55126	0.000467862	0.230144	3.32988	Ethylene-responsive transcription factor RAP2-9[Source:UniProtKB/Swiss-Prot;Acc:Q8W3M3]	#		AT4G33790	72.6916	39.7667	105.616	2.6559	1.4092	6.01809	6.37e-06	0.00822113	5.19608	Fatty acyl-CoA reductase 3 [Source:UniProtKB/Swiss-Prot;Acc:Q93ZB9]	#		AT5G10400	592.122	481.568	702.676	1.45914	0.54512	9.18416	0.0504269	1	1.29734
AT5G56840	22.1791	33.5603	10.7979	0.321747	-1.636	4.25068	0.000484311	0.232694	3.31488	myb-like transcription factor family protein[Source:TAIR;Acc:AT5G56840]	#		AT1G56120	295.38	184.823	405.937	2.19636	1.13512	8.09755	8.16e-06	0.00937151	5.08805	Leucine-rich repeat transmembrane protein kinase[Source:TAIR;Acc:AT1G56120]	#		AT3G62780	48.049	36.9826	59.1154	1.59846	0.676685	5.54712	0.0505635	1	1.29616
AT3G15620	48.3934	67.5034	29.2833	0.433805	-1.20488	5.47445	0.000689351	0.323413	3.16156	(6-4)DNA photolyase [Source:UniProtKB/Swiss-Prot;Acc:O48652]	#		AT3G14940	89.6003	50.1886	129.012	2.57054	1.36207	6.33033	1.01e-05	0.0110154	4.99438	Phosphoenolpyruvate carboxylase 3[Source:UniProtKB/Swiss-Prot;Acc:Q84VW9]	#		AT5G57320	5.49422	8.40525	2.58319	0.307331	-1.70214	2.22022	0.0505984	1	1.29586
AT2G16650	61.9315	84.2983	39.5647	0.469342	-1.09129	5.85179	0.000784169	0.324018	3.10559	Proteinaceous RNase P 2 [Source:UniProtKB/Swiss-Prot;Acc:Q680B9]	#		AT2G20750	99.4151	58.5937	140.236	2.39337	1.25904	6.5022	2.16e-05	0.0185983	4.66545	Expansin-B1 [Source:UniProtKB/Swiss-Prot;Acc:Q9SKU2]	#		AT3G12120	12637.4	14636.5	10638.4	0.726843	-0.460285	13.6071	0.0507556	1	1.29452
AT3G30775	765.038	1024.36	505.713	0.493685	-1.01834	9.49134	0.000932197	0.356652	3.03049	Proline dehydrogenase 1, mitochondrial[Source:UniProtKB/Swiss-Prot;Acc:P92983]	#		AT3G26830	41.463	17.4019	65.5242	3.76535	1.91279	5.07756	4.52e-05	0.0333523	4.34485	Bifunctional dihydrocamalexate synthase/camalexinsynthase [Source:UniProtKB/Swiss-Prot;Acc:Q9LW27]	#		AT1G76580	100.088	119.336	80.8388	0.677402	-0.561915	6.61793	0.0508179	1	1.29398
AT4G32480	128.728	182.078	75.3771	0.413982	-1.27236	6.87223	0.00104189	0.389633	2.98218	Protein of unknown function (DUF506)[Source:TAIR;Acc:AT4G32480]	#		AT3G09940	20.1458	7.70878	32.5828	4.22671	2.07954	3.98627	5.64e-05	0.040196	4.24855	Probable monodehydroascorbate reductase,cytoplasmic isoform 1 [Source:UniProtKB/Swiss-Prot;Acc:Q9SR59]	#		AT3G63480	19.2106	13.2123	25.209	1.90799	0.932052	4.18984	0.0508875	1	1.29339
AT5G05600	137.757	191.298	84.2154	0.440232	-1.18366	6.98784	0.00114808	0.402022	2.94003	2-oxoglutarate (2OG) and Fe(II)-dependent oxygenasesuperfamily protein [Source:TAIR;Acc:AT5G05600]	#		AT1G28480	40.0088	17.1953	62.8223	3.65345	1.86926	5.03857	8.18e-05	0.0537118	4.08739	Glutaredoxin-C9 [Source:UniProtKB/Swiss-Prot;Acc:Q9SGP6]	#		AT5G46220	12.6368	7.63182	17.6418	2.31161	1.2089	3.53647	0.0509612	1	1.29276
AT2G18196	4.5111	8.41946	0.602739	0.0715888	-3.80412	1.17167	0.00138052	0.452722	2.85996	Heavy metal transport/detoxification superfamilyprotein [Source:TAIR;Acc:AT2G18196]	#		AT5G52390	18.2795	4.08219	32.4767	7.95572	2.99199	3.52534	8.32e-05	0.0537118	4.07991	PAR1 protein [Source:TAIR;Acc:AT5G52390]"	#		AT1G21250	2804.84	2387.4	3222.28	1.34971	0.432645	11.4375	0.0509976	1	1.29245
AT4G36770	22.775	33.5259	12.0241	0.35865	-1.47935	4.32753	0.00208941	0.59932	2.67998	UDP-glycosyltransferase 72C1[Source:UniProtKB/Swiss-Prot;Acc:O23205]	#		AT1G06830	242.065	160.253	323.876	2.02103	1.01509	7.83175	0.000103922	0.0631479	3.98329	Monothiol glutaredoxin-S11 [Source:UniProtKB/Swiss-Prot;Acc:Q9M9Y9]	#		AT5G54610	417.646	326.083	509.21	1.5616	0.643023	8.6706	0.0511454	1	1.29119
AT5G07010	28.9681	41.0768	16.8595	0.410438	-1.28476	4.71787	0.00211764	0.59932	2.67415	Cytosolic sulfotransferase 15[Source:UniProtKB/Swiss-Prot;Acc:Q8L5A7]	#		AT3G10340	87.4863	54.2488	120.724	2.22537	1.15405	6.33854	0.000165747	0.0951206	3.78055	Phenylalanine ammonia-lyase 4[Source:UniProtKB/Swiss-Prot;Acc:Q9SS45]	#		AT3G54420	31.9593	23.4989	40.4197	1.72006	0.782463	4.94575	0.0511605	1	1.29106
AT4G25470	51.4122	69.2251	33.5994	0.485364	-1.04286	5.59179	0.00230974	0.63738	2.63644	Dehydration-responsive element-binding protein 1C[Source:UniProtKB/Swiss-Prot;Acc:Q9SYS6]	#		AT4G28250	95.8015	46.3371	145.266	3.13498	1.64846	6.35832	0.000175306	0.0978869	3.7562	Expansin-B3 [Source:UniProtKB/Swiss-Prot;Acc:Q9M0I2]	#		AT3G15630	539.069	631.091	447.047	0.708372	-0.497421	9.05299	0.0512376	1	1.29041
AT1G28330	3297.16	4613.85	1980.47	0.429245	-1.22013	11.5617	0.00255277	0.667598	2.59299	dormancy-associated protein-like 1[Source:TAIR;Acc:AT1G28330]	#		AT5G03350	516.086	280.729	751.444	2.67676	1.42049	8.84328	0.000329832	0.174727	3.48171	Lectin-like protein At5g03350[Source:UniProtKB/Swiss-Prot;Acc:Q9LZF5]	#		AT5G07080	149.761	122.7	176.821	1.44109	0.527157	7.20257	0.0513328	1	1.28961
AT5G17330	32.9878	45.3575	20.618	0.454567	-1.13743	4.93455	0.00331526	0.794996	2.47948	Glutamate decarboxylase 1 [Source:UniProtKB/Swiss-Prot;Acc:Q42521]	#		AT4G23150	47.9896	28.956	67.0231	2.31465	1.21079	5.46119	0.000407525	0.205353	3.38985	Cysteine-rich receptor-like protein kinase 7[Source:UniProtKB/Swiss-Prot;Acc:Q8L7G3]	#		AT1G06720	85.4627	102.001	68.9242	0.675719	-0.565504	6.38969	0.0517425	1	1.28615
AT2G35290	15.6305	22.936	8.32495	0.362965	-1.4621	3.78849	0.00400056	0.870016	2.39788	unknown protein; Has 39 Blast hits to 39 proteinsin 10 species: Archae - 0; Bacteria - 0; Metazoa - 0;Fungi - 0; Plants - 39; Viruses - 0; Other Eukaryotes - 0(source: NCBI BLink). [Source:TAIR;Acc:AT2G35290]	#		AT4G15690	177.607	79.3843	275.829	3.4746	1.79685	7.20921	0.000725191	0.323413	3.13955	Monothiol glutaredoxin-S5 [Source:UniProtKB/Swiss-Prot;Acc:O23420]	#		AT4G28060	723.712	604.431	842.992	1.39469	0.479942	9.4794	0.0517816	1	1.28582
AT2G39705	41.9964	56.4824	27.5104	0.487062	-1.03782	5.30082	0.00441512	0.921378	2.35506	ROTUNDIFOLIA like 8 [Source:TAIR;Acc:AT2G39705]"	#		AT2G29350	121.472	43.7678	199.176	4.55075	2.1861	6.54485	0.0007505	0.323413	3.12465	Senescence-associated protein 13[Source:UniProtKB/Swiss-Prot;Acc:Q9ZW18]	#		AT1G47480	89.9462	73.1695	106.723	1.45857	0.544556	6.46545	0.0518391	1	1.28534
AT1G19610	10.9555	16.8167	5.09429	0.30293	-1.72294	3.21035	0.00469053	0.969062	2.32878	Defensin-like protein 19 [Source:UniProtKB/Swiss-Prot;Acc:P82787]	#		AT2G04450	94.8618	46.7467	142.977	3.05855	1.61285	6.35321	0.000751396	0.323413	3.12413	Nudix hydrolase 6 [Source:UniProtKB/Swiss-Prot;Acc:Q9SJC4]	#		AT1G68840	454.971	556.708	353.234	0.634506	-0.656295	8.79263	0.0522006	1	1.28232
AT5G23020	235.836	429.113	42.5588	0.0991785	-3.33383	7.0783	0.00497303	0.985456	2.30338	Methylthioalkylmalate synthase 3, chloroplastic[Source:UniProtKB/Swiss-Prot;Acc:Q9FN52]	#		AT1G02450	16.0008	7.32606	24.6756	3.36819	1.75197	3.74903	0.000837302	0.337504	3.07712	Protein NIM1-INTERACTING 1 [Source:UniProtKB/Swiss-Prot;Acc:Q9FNZ5]	#		AT1G02730	119.253	96.6027	141.904	1.46894	0.55478	6.87138	0.0522565	1	1.28186
AT5G09220	1862.27	2661.87	1062.68	0.399224	-1.32473	10.7159	0.00500837	0.985456	2.3003	Amino acid permease 2 [Source:UniProtKB/Swiss-Prot;Acc:Q38967]	#		AT4G15680	82.5341	22.1161	142.952	6.46371	2.69236	5.81321	0.00123055	0.419853	2.9099	Monothiol glutaredoxin-S4 [Source:UniProtKB/Swiss-Prot;Acc:O23419]	#		AT4G34760	331.487	278.451	384.523	1.38094	0.465647	8.3541	0.0522769	1	1.28169
AT1G64360	159.386	240.548	78.2237	0.325189	-1.62065	7.09986	0.00542324	1	2.26574	unknown protein; Has 6 Blast hits to 6 proteins in2 species: Archae - 0; Bacteria - 0; Metazoa - 0; Fungi -0; Plants - 6; Viruses - 0; Other Eukaryotes - 0 (source:NCBI BLink). [Source:TAIR;Acc:AT1G64360]	#		AT4G11890	13.3973	5.70814	21.0865	3.69411	1.88523	3.45563	0.00123964	0.419853	2.9067	Cysteine-rich receptor-like protein kinase 45[Source:UniProtKB/Swiss-Prot;Acc:Q8GY82]	#		AT2G38170	1940.8	2251.26	1630.34	0.724191	-0.465558	10.9037	0.0523165	1	1.28136
AT2G15480	36.9195	49.298	24.5409	0.497807	-1.00634	5.12029	0.00633988	1	2.19792	UDP-glycosyltransferase 73B5[Source:UniProtKB/Swiss-Prot;Acc:Q9ZQG4]	#		AT5G38710	47.6916	30.0514	65.3319	2.174	1.12036	5.46954	0.00153145	0.479391	2.8149	Proline dehydrogenase 2, mitochondrial[Source:UniProtKB/Swiss-Prot;Acc:Q6NKX1]	#		AT1G18500	397.111	460.999	333.224	0.722831	-0.46827	8.61448	0.0524633	1	1.28014
AT3G54590	3.0554	5.78706	0.323737	0.0559415	-4.15994	0.452863	0.00676154	1	2.16995	hydroxyproline-rich glycoprotein[Source:TAIR;Acc:AT3G54590]	#		AT3G15518	26.1102	14.3605	37.86	2.63641	1.39857	4.54332	0.00159512	0.491868	2.79721	unknown protein; FUNCTIONS IN: molecular_functionunknown; INVOLVED IN: biological_process unknown; LOCATEDIN: cellular_component unknown; Has 30201 Blast hits to17322 proteins in 780 species: Archae - 12; Bacteria -1396; Metazoa - 17338; Fungi - /.../ Plants - 5037;Viruses - 0; Other Eukaryotes - 2996 (source: NCBI BLink).[Source:TAIR;Acc:AT3G15518]	#		AT1G14360	159.476	131.757	187.196	1.42077	0.506674	7.29507	0.0524823	1	1.27999
AT2G36100	2.99455	5.7101	0.279002	0.0488612	-4.35517	0.335933	0.0070094	1	2.15432	Casparian strip membrane protein 1[Source:UniProtKB/Swiss-Prot;Acc:Q9SIH4]	#		AT4G21850	41.2506	25.6006	56.9006	2.22263	1.15227	5.25424	0.00170927	0.519315	2.76719	Peptide methionine sulfoxide reductase B9[Source:UniProtKB/Swiss-Prot;Acc:Q84JT6]	#		AT1G69310	43.597	55.0445	32.1495	0.584063	-0.775803	5.39463	0.0526463	1	1.27863
AT4G34970	30.6576	41.0181	20.2971	0.494833	-1.01499	4.8507	0.00744956	1	2.12787	Actin-depolymerizing factor 9[Source:UniProtKB/Swiss-Prot;Acc:O49606]	#		AT1G25530	66.1908	31.4241	100.958	3.21274	1.68381	5.8157	0.00182788	0.539486	2.73805	Lysine histidine transporter-like 6[Source:UniProtKB/Swiss-Prot;Acc:Q9C6M2]	#		AT5G67340	43.0942	32.8315	53.3569	1.62517	0.700593	5.38731	0.0529258	1	1.27633
AT1G52000	1538.63	2341.94	735.315	0.313977	-1.67127	10.3579	0.00798706	1	2.09761	Jacalin-related lectin 5 [Source:UniProtKB/Swiss-Prot;Acc:Q9ZU23]	#		AT4G23140	182.101	118.987	245.215	2.06086	1.04325	7.41628	0.00207226	0.59932	2.68356	Cysteine-rich receptor-like protein kinase 6[Source:UniProtKB/Swiss-Prot;Acc:Q9C5S9]	#		AT4G32450	6.46028	9.52102	3.39954	0.357057	-1.48577	2.50823	0.0531811	1	1.27424
AT1G75240	42.1167	57.8776	26.3558	0.455372	-1.13488	5.28749	0.00831212	1	2.08029	Zinc-finger homeodomain protein 5[Source:UniProtKB/Swiss-Prot;Acc:Q9FRL5]	#		AT5G04770	49.5639	31.9772	67.1507	2.09995	1.07036	5.53415	0.00242063	0.649483	2.61607	Cationic amino acid transporter 6, chloroplastic[Source:UniProtKB/Swiss-Prot;Acc:Q9LZ20]	#		AT1G28710	289.991	239.384	340.599	1.42281	0.508746	8.15756	0.0531949	1	1.27413
AT3G05690	21.3079	31.2358	11.38	0.364326	-1.4567	4.23678	0.0109155	1	1.96196	Nuclear transcription factor Y subunit A-2[Source:UniProtKB/Swiss-Prot;Acc:Q9M9X4]	#		AT3G13100	21.3934	10.1993	32.5874	3.19505	1.67584	4.18832	0.00292761	0.746722	2.53349	ABC transporter C family member 7[Source:UniProtKB/Swiss-Prot;Acc:Q9LK62]	#		AT1G77210	126.116	149.761	102.472	0.684233	-0.547439	6.9528	0.0535192	1	1.27149
AT1G74930	20.0949	27.7043	12.4854	0.450667	-1.14987	4.21711	0.0113189	1	1.9462	Ethylene-responsive transcription factor ERF018[Source:UniProtKB/Swiss-Prot;Acc:Q9S7L5]	#		AT3G49340	12.7796	1.71713	23.8421	13.8849	3.79544	2.67772	0.00307094	0.764406	2.51273	Cysteine proteinases superfamily protein[Source:TAIR;Acc:AT3G49340]	#		ATCG00130	4.70098	8.11371	1.28824	0.158774	-2.65496	1.69288	0.0535461	1	1.27127
AT5G59520	8.08284	12.7041	3.46158	0.272477	-1.87579	2.72933	0.0121501	1	1.91542	Zinc transporter 2 [Source:UniProtKB/Swiss-Prot;Acc:Q9LTH9]	#		AT5G13320	29.9736	18.1186	41.8286	2.3086	1.20702	4.78291	0.00348391	0.794996	2.45793	4-substituted benzoates-glutamate ligase GH3.12[Source:UniProtKB/Swiss-Prot;Acc:Q9LYU4]	#		AT5G25260	73.8501	26.808	120.892	4.50956	2.17299	5.83108	0.0537651	1	1.2695
AT4G11320	29.6105	41.6963	17.5247	0.420294	-1.25053	4.75658	0.0126634	1	1.89745	Probable cysteine proteinase At4g11320[Source:UniProtKB/Swiss-Prot;Acc:Q9SUS9]	#		AT4G15700	241.333	137.152	345.514	2.5192	1.33296	7.76612	0.00356627	0.80086	2.44779	Monothiol glutaredoxin-S3 [Source:UniProtKB/Swiss-Prot;Acc:O23421]	#		AT4G30110	443.529	370.174	516.885	1.39633	0.481641	8.77288	0.0538175	1	1.26908
ATMG00560	6.13674	10.1001	2.17334	0.215179	-2.21639	2.22811	0.0129877	1	1.88647	60S ribosomal protein L2, mitochondrial[Source:UniProtKB/Swiss-Prot;Acc:P93311]	#		AT4G13890	5.48732	1.43361	9.54102	6.65525	2.73449	1.8869	0.00380106	0.835424	2.4201	Serine hydroxymethyltransferase 5[Source:UniProtKB/Swiss-Prot;Acc:Q9SVM4]	#		AT3G57520	893.377	1166.62	620.136	0.531567	-0.911678	9.73228	0.0539965	1	1.26763
AT2G33830	6579.39	9246.81	3911.96	0.423061	-1.24106	12.5542	0.0140935	1	1.85098	Dormancy/auxin associated family protein[Source:TAIR;Acc:AT2G33830]	#		AT4G24265	14.3672	7.09714	21.6373	3.04873	1.60821	3.63134	0.0041115	0.88483	2.386	unknown protein; Has 3 Blast hits to 3 proteins in2 species: Archae - 0; Bacteria - 0; Metazoa - 0; Fungi -0; Plants - 3; Viruses - 0; Other Eukaryotes - 0 (source:NCBI BLink). [Source:TAIR;Acc:AT4G24265]	#		AT3G09320	34.7652	44.8448	24.6856	0.550467	-0.861272	5.05623	0.0540071	1	1.26755
ATCG00360	7.11076	12.2444	1.9771	0.161469	-2.63067	2.29872	0.0145827	1	1.83616	Tetratricopeptide repeat (TPR)-like superfamilyprotein [Source:TAIR;Acc:ATCG00360]	#		AT1G70920	3.76771	0.315876	7.21954	22.8556	4.51448	0.594668	0.0049282	0.985456	2.30731	Homeobox-leucine zipper protein ATHB-X[Source:UniProtKB/Swiss-Prot;Acc:Q8GXM7]	#		AT1G09710	105.011	125.227	84.7949	0.677129	-0.562497	6.68715	0.0542035	1	1.26597
AT5G64100	4.39523	7.50223	1.28824	0.171715	-2.54192	1.63636	0.015966	1	1.7968	Peroxidase 69 [Source:UniProtKB/Swiss-Prot;Acc:Q96511]	#		AT3G01830	10.6864	4.68158	16.6912	3.56529	1.83402	3.14401	0.0053068	1	2.27517	Probable calcium-binding protein CML40[Source:UniProtKB/Swiss-Prot;Acc:Q9SGI8]	#		AT5G41400	155.652	129.181	182.123	1.40982	0.495512	7.26101	0.0542747	1	1.2654
AT3G18010	18.1323	25.1876	11.0769	0.439777	-1.18515	4.06207	0.0175627	1	1.75541	WUSCHEL-related homeobox 1 [Source:UniProtKB/Swiss-Prot;Acc:Q6X7K0]	#		AT1G45145	15.964	8.32026	23.6077	2.83738	1.50456	3.80891	0.00552827	1	2.25741	Thioredoxin H5 [Source:UniProtKB/Swiss-Prot;Acc:Q39241]	#		AT5G06570	13.7949	18.7242	8.86558	0.473483	-1.07862	3.68752	0.0544667	1	1.26387
AT1G16400	70.3778	97.4011	43.3545	0.445113	-1.16776	6.02199	0.0181376	1	1.74142	Hexahomomethionine N-hydroxylase[Source:UniProtKB/Swiss-Prot;Acc:Q9FUY7]	#		AT1G08050	102.959	67.1172	138.801	2.06804	1.04827	6.59274	0.00596626	1	2.2243	Zinc finger (C3HC4-type RING finger) family protein[Source:TAIR;Acc:AT1G08050]	#		AT3G01580	2.03434	3.70356	0.365119	0.0985859	-3.34247	0.217675	0.0544695	1	1.26385
AT3G16360	3.73349	6.49578	0.97121	0.149514	-2.74165	1.32868	0.0196768	1	1.70604	Histidine-containing phosphotransfer protein 4[Source:UniProtKB/Swiss-Prot;Acc:Q9LU15]	#		AT4G38560	52.8239	33.9738	71.6741	2.10969	1.07703	5.62486	0.00605792	1	2.21768	Arabidopsis phospholipase-like protein (PEARLI 4)family [Source:TAIR;Acc:AT4G38560]	#		AT5G09680	3.29782	0.97802	5.61761	5.74386	2.52202	1.22895	0.0547619	1	1.26152
AT3G28550	3.71662	6.46539	0.967858	0.149698	-2.73987	1.3228	0.0198016	1	1.7033	Proline-rich extensin-like family protein[Source:TAIR;Acc:AT3G28550]	#		AT2G01610	21.182	12.5502	29.8139	2.37558	1.24828	4.27378	0.00606529	1	2.21715	Plant invertase/pectin methylesterase inhibitorsuperfamily protein [Source:TAIR;Acc:AT2G01610]	#		AT5G07510	3.28613	1.04077	5.5315	5.31481	2.41002	1.26266	0.0550057	1	1.25959
AT1G27020	6.92881	10.9507	2.90693	0.265456	-1.91346	2.49622	0.0200756	1	1.69733	unknown protein; BEST Arabidopsis thaliana proteinmatch is: unknown protein (TAIR:AT1G27030.1); Has 514Blast hits to 514 proteins in 175 species: Archae - 0;Bacteria - 311; Metazoa - 0; Fungi - 0; Plants - 65;Viruses - 0; Other Eukaryotes - 138 /.../e: NCBI BLink).[Source:TAIR;Acc:AT1G27020]	#		AT2G03505	35.0937	22.3831	47.8042	2.13572	1.09472	5.0317	0.00606761	1	2.21698	Carbohydrate-binding X8 domain superfamily protein[Source:TAIR;Acc:AT2G03505]	#		AT1G61000	6.72729	3.497	9.95758	2.84746	1.50968	2.56096	0.0552654	1	1.25755
AT2G36400	77.3441	104.574	50.1146	0.479228	-1.06122	6.17777	0.020346	1	1.69152	Growth-regulating factor 3 [Source:UniProtKB/Swiss-Prot;Acc:Q9SJR5]	#		AT1G13650	160.727	88.4015	233.052	2.63629	1.39851	7.16525	0.00627308	1	2.20252	BEST Arabidopsis thaliana protein match is: 18Spre-ribosomal assembly protein gar2-related(TAIR:AT2G03810.4); Has 3688 Blast hits to 1629 proteinsin 255 species: Archae - 22; Bacteria - 222; Metazoa -684; Fungi - 292; Plants - 62; Viruses - 14;/.../Eukaryotes - 2392 (source: NCBI BLink).[Source:TAIR;Acc:AT1G13650]	#		AT3G57160	37.4351	27.9859	46.8843	1.67528	0.744406	5.17883	0.0554001	1	1.25649
AT4G32650	7.56252	11.6187	3.50631	0.301781	-1.72843	2.67417	0.0225799	1	1.64628	Potassium channel KAT3 [Source:UniProtKB/Swiss-Prot;Acc:P92960]	#		AT3G53650	53.8462	34.107	73.5854	2.15749	1.10935	5.64667	0.00670815	1	2.1734	Histone H2B.8 [Source:UniProtKB/Swiss-Prot;Acc:Q9LFF6]	#		AT1G02820	132.106	98.4031	165.81	1.68501	0.752754	6.99701	0.0556594	1	1.25446
AT2G42870	282.889	400.332	165.446	0.413271	-1.27484	8.00763	0.0228096	1	1.64188	Transcription factor PAR1 [Source:UniProtKB/Swiss-Prot;Acc:Q9SJH0]	#		AT5G57010	8.50648	3.37347	13.6395	4.04316	2.01548	2.76198	0.00672809	1	2.17211	calmodulin-binding family protein[Source:TAIR;Acc:AT5G57010]	#		AT3G54960	302.557	252.931	352.183	1.39241	0.47758	8.22139	0.0557237	1	1.25396
AT4G12470	14.1876	23.1468	5.22849	0.225884	-2.14634	3.45957	0.023651	1	1.62615	pEARLI1-like lipid transfer protein 1[Source:UniProtKB/Swiss-Prot;Acc:Q9SU35]	#		AT1G21310	236.088	151.797	320.379	2.11058	1.07764	7.78482	0.00764558	1	2.11659	Extensin-3 [Source:UniProtKB/Swiss-Prot;Acc:Q9FS16]	#		AT3G48640	10.3138	6.28529	14.3423	2.28188	1.19022	3.24709	0.0557702	1	1.2536
ATCG00540	3.64825	6.28726	1.00924	0.160521	-2.63916	1.33285	0.0255236	1	1.59306	Cytochrome f [Source:UniProtKB/Swiss-Prot;Acc:P56771]	#		AT5G64530	10.4995	4.80708	16.192	3.36836	1.75204	3.14118	0.00852603	1	2.06925	xylem NAC domain 1 [Source:TAIR;Acc:AT5G64530]"	#		AT5G44260	167.371	223.027	111.716	0.50091	-0.997377	7.30238	0.0560729	1	1.25125
AT1G52040	345.829	555.64	136.017	0.244793	-2.03037	8.10282	0.0275998	1	1.55909	Myrosinase-binding protein 1[Source:UniProtKB/Swiss-Prot;Acc:Q9SAV0]	#		AT3G46090	23.612	14.5752	32.6489	2.24004	1.16352	4.4472	0.00980866	1	2.00839	Zinc finger protein ZAT7 [Source:UniProtKB/Swiss-Prot;Acc:Q42453]	#		AT3G05220	5860.53	6748.72	4972.33	0.736782	-0.440691	12.5001	0.0561577	1	1.25059
AT2G22890	10.2292	14.9476	5.51077	0.368673	-1.43959	3.18205	0.0306737	1	1.51323	Fatty acid desaturase 4-like 2, chloroplastic[Source:UniProtKB/Swiss-Prot;Acc:O81006]	#		AT3G10600	15.7505	7.91125	23.5898	2.98181	1.57619	3.772	0.00990035	1	2.00435	Cationic amino acid transporter 7, chloroplastic[Source:UniProtKB/Swiss-Prot;Acc:Q9SQZ0]	#		AT3G22600	13.5096	5.65354	21.3657	3.77916	1.91807	3.45819	0.0562528	1	1.24986
AT3G28740	6.35397	9.97661	2.73134	0.273775	-1.86894	2.38408	0.0310065	1	1.50855	Cytochrome P450 81D11 [Source:UniProtKB/Swiss-Prot;Acc:Q9LHA1]	#		AT2G35450	14.3172	7.87889	20.7555	2.63432	1.39743	3.67671	0.0113091	1	1.94657	catalytics;hydrolases [Source:TAIR;Acc:AT2G35450]"	#		AT5G26170	25.6389	15.849	35.4289	2.23541	1.16054	4.56659	0.056667	1	1.24667
AT5G65570	11.1255	16.0168	6.2343	0.389235	-1.36129	3.32087	0.0311296	1	1.50683	Pentatricopeptide repeat-containing proteinAt5g65570 [Source:UniProtKB/Swiss-Prot;Acc:Q9LSL8]	#		AT1G17030	22.8573	14.4982	31.2163	2.15312	1.10643	4.41102	0.0126376	1	1.89834	unknown protein; FUNCTIONS IN: molecular_functionunknown; INVOLVED IN: biological_process unknown; LOCATEDIN: endomembrane system; BEST Arabidopsis thaliana proteinmatch is: unknown protein (TAIR:AT2G47010.2); Has 70 Blasthits to 70 proteins in /.../cies: Archae - 0; Bacteria -0; Metazoa - 0; Fungi - 0; Plants - 69; Viruses - 0; OtherEukaryotes - 1 (source: NCBI BLink).[Source:TAIR;Acc:AT1G17030]	#		AT2G44300	136.768	93.6847	179.851	1.91975	0.94092	7.0202	0.0571839	1	1.24273
AT1G55170	19.2096	25.9266	12.4927	0.481849	-1.05335	4.16969	0.0318145	1	1.49738	Protein FLX-like 3 [Source:UniProtKB/Swiss-Prot;Acc:Q9C717]	#		AT4G04510	4.09831	1.00841	7.18821	7.12825	2.83355	1.42886	0.0147664	1	1.83073	Cysteine-rich receptor-like protein kinase 38[Source:UniProtKB/Swiss-Prot;Acc:Q9XEC8]	#		AT2G17120	202.31	167.291	237.329	1.41866	0.504528	7.63848	0.0576508	1	1.23919
AT4G35900	7.22238	10.9384	3.50631	0.320549	-1.64138	2.63065	0.0337512	1	1.47171	Protein FD [Source:UniProtKB/Swiss-Prot;Acc:Q84JK2]	#		AT3G21550	21.415	10.6326	32.1974	3.02819	1.59846	4.20965	0.0149952	1	1.82405	DUF679 domain membrane protein 2[Source:TAIR;Acc:AT3G21550]	#		AT5G02220	13.698	8.76573	18.6303	2.12535	1.0877	3.67573	0.0577266	1	1.23862
AT1G63350	14.132	19.5118	8.7521	0.448554	-1.15665	3.70795	0.0337637	1	1.47155	Putative disease resistance protein At1g63350[Source:UniProtKB/Swiss-Prot;Acc:Q9C8T9]	#		AT5G48850	11.9694	6.33792	17.6009	2.77708	1.47357	3.40079	0.0166802	1	1.7778	Protein SULFUR DEFICIENCY-INDUCED 1[Source:UniProtKB/Swiss-Prot;Acc:Q8GXU5]	#		AT5G15265	7.06294	10.7884	3.33743	0.309352	-1.69268	2.58508	0.0578363	1	1.2378
AT1G52410	167.956	231.397	104.515	0.451671	-1.14666	7.2809	0.0339025	1	1.46977	TSK-associating protein 1 [Source:UniProtKB/Swiss-Prot;Acc:F4ICX9]	#		AT1G21240	44.2998	20.5972	68.0025	3.30154	1.72314	5.22595	0.0174583	1	1.758	Wall-associated receptor kinase 3[Source:UniProtKB/Swiss-Prot;Acc:Q9LMN8]	#		AT5G26670	28.4673	20.676	36.2586	1.75365	0.810364	4.77507	0.0578949	1	1.23736
AT1G25425	2.27121	4.17729	0.365119	0.0874056	-3.51613	0.304503	0.0372974	1	1.42832	CLAVATA3/ESR (CLE)-related protein 43[Source:UniProtKB/Swiss-Prot;Acc:Q6IWB1]	#		AT3G13650	14.0218	7.4738	20.5698	2.75226	1.46061	3.63215	0.017473	1	1.75763	Dirigent protein 7 [Source:UniProtKB/Swiss-Prot;Acc:Q9LID5]	#		AT1G11210	146.398	171.711	121.085	0.705165	-0.503967	7.17185	0.0579303	1	1.23709
AT5G27220	5.90197	9.54113	2.26281	0.237163	-2.07605	2.21614	0.0374319	1	1.42676	Frigida-like protein [Source:TAIR;Acc:AT5G27220]"	#		AT5G53870	17.4534	10.5902	24.3166	2.29614	1.19921	4.00427	0.0176912	1	1.75224	early nodulin-like protein 1[Source:TAIR;Acc:AT5G53870]	#		AT2G16660	1456.74	1082.06	1831.43	1.69254	0.759194	10.4592	0.0579936	1	1.23662
AT5G21960	2.20944	4.05376	0.365119	0.0900692	-3.47282	0.282849	0.0385258	1	1.41425	Ethylene-responsive transcription factor ERF016[Source:UniProtKB/Swiss-Prot;Acc:Q9C591]	#		AT5G54970	18.7029	9.03504	28.3707	3.14008	1.6508	4.00093	0.0205558	1	1.68706	unknown protein; BEST Arabidopsis thaliana proteinmatch is: unknown protein (TAIR:AT4G26960.1); Has 1807Blast hits to 1807 proteins in 277 species: Archae - 0;Bacteria - 0; Metazoa - 736; Fungi - 347; Plants - 385;Viruses - 0; Other Eukaryotes - /.../source: NCBI BLink).[Source:TAIR;Acc:AT5G54970]	#		AT3G54560	345.191	284.612	405.771	1.4257	0.511666	8.40869	0.0582163	1	1.23496
AT5G15640	17.0082	22.8466	11.1698	0.488903	-1.03238	3.99772	0.0420454	1	1.37628	Mitochondrial substrate carrier family protein[Source:TAIR;Acc:AT5G15640]	#		AT4G28700	16.8009	10.2317	23.37	2.28408	1.19161	3.95078	0.0206795	1	1.68446	Ammonium transporter 1 member 4[Source:UniProtKB/Swiss-Prot;Acc:Q9SVT8]	#		AT3G03480	54.6958	68.3354	41.0563	0.600806	-0.735028	5.72705	0.0583422	1	1.23402
AT3G26770	7.90591	11.6614	4.15043	0.355913	-1.4904	2.79846	0.0430758	1	1.36577	NAD(P)-binding Rossmann-fold superfamily protein[Source:TAIR;Acc:AT3G26770]	#		AT4G21840	9.05864	4.4912	13.6261	3.03395	1.6012	2.9677	0.0211746	1	1.67419	Peptide methionine sulfoxide reductase B8[Source:UniProtKB/Swiss-Prot;Acc:O49707]	#		AT2G20362	25.0858	17.8292	32.3425	1.81402	0.859188	4.58576	0.0584907	1	1.23291
AT2G28120	14.6273	19.7689	9.48569	0.479829	-1.05941	3.77546	0.0439233	1	1.35731	Major facilitator superfamily protein[Source:TAIR;Acc:AT2G28120]	#		AT5G53330	12.2503	6.92098	17.5797	2.54005	1.34486	3.46341	0.0216006	1	1.66553	Ubiquitin-associated/translation elongation factorEF1B protein [Source:TAIR;Acc:AT5G53330]	#		AT1G04945	9.59353	13.4694	5.71768	0.424494	-1.23618	3.13352	0.0585025	1	1.23283
AT2G18480	13.7532	18.6168	8.88966	0.477506	-1.06641	3.68533	0.0445995	1	1.35067	Probable polyol transporter 3[Source:UniProtKB/Swiss-Prot;Acc:Q9ZNS0]	#		AT1G80820	7.95723	3.70749	12.207	3.29252	1.71919	2.75004	0.0220669	1	1.65626	Cinnamoyl-CoA reductase 2 [Source:UniProtKB/Swiss-Prot;Acc:Q9SAH9]	#		AT3G21230	128.262	152.289	104.235	0.684458	-0.546967	6.97718	0.0585442	1	1.23252
AT2G44750	3.19166	5.50158	0.881742	0.160271	-2.64142	1.13914	0.04715	1	1.32652	Thiamine pyrophosphokinase 2[Source:UniProtKB/Swiss-Prot;Acc:F4IV16]	#		AT4G03330	14.0088	8.19869	19.819	2.41734	1.27342	3.6721	0.0221633	1	1.65437	Syntaxin-123 [Source:UniProtKB/Swiss-Prot;Acc:Q9ZQZ8]	#		AT3G28540	367.535	282.147	452.922	1.60527	0.682814	8.48171	0.0588721	1	1.23009
AT1G52890	9.29147	13.0788	5.50414	0.420844	-1.24864	3.08484	0.0478304	1	1.3203	NAC domain-containing protein 19[Source:UniProtKB/Swiss-Prot;Acc:Q9C932]	#		AT3G60540	94.8469	59.9307	129.763	2.16522	1.11451	6.46248	0.022399	1	1.64977	Preprotein translocase Sec, Sec61-beta subunitprotein [Source:TAIR;Acc:AT3G60540]	#		AT1G15700	15.3733	20.51	10.2366	0.499103	-1.00259	3.85696	0.0588928	1	1.22994
AT3G01420	15.8498	31.6996	0	0	#NAME?	#NUM!	4.68e-15	9.67e-11	14.3295	Alpha-dioxygenase 1 [Source:UniProtKB/Swiss-Prot;Acc:Q9SGH6]	#		AT5G63540	3.15921	0.724894	5.59353	7.71635	2.94792	1.0098	0.0224539	1	1.64871	RecQ-mediated genome instability protein 1[Source:UniProtKB/Swiss-Prot;Acc:Q5XUX6]	#		AT3G62030	517.318	435.598	599.037	1.37521	0.459649	8.99668	0.0593616	1	1.22649
AT3G09260	15.4012	30.8024	0	0	#NAME?	#NUM!	1.15e-14	1.19e-10	13.9396	Beta-glucosidase 23 [Source:UniProtKB/Swiss-Prot;Acc:Q9SR37]	#		AT5G40400	5.76439	2.41163	9.11715	3.78049	1.91857	2.2293	0.022651	1	1.64491	Pentatricopeptide repeat-containing proteinAt5g40400 [Source:UniProtKB/Swiss-Prot;Acc:Q9FND8]	#		AT5G65360	1168.99	989.453	1348.52	1.3629	0.446676	10.1738	0.0595046	1	1.22545
AT1G70850	14.1488	28.2977	0	0	#NAME?	#NUM!	1.08e-13	7.47e-10	12.9648	MLP-like protein 34 [Source:UniProtKB/Swiss-Prot;Acc:Q9SSK7]	#		AT5G59720	23.1784	15.0448	31.312	2.08124	1.05745	4.43992	0.0238436	1	1.62263	18.1 kDa class I heat shock protein[Source:UniProtKB/Swiss-Prot;Acc:P19037]	#		AT2G32140	43.6403	33.4937	53.7868	1.60588	0.683365	5.4075	0.0595284	1	1.22528
AT2G01520	8.33849	16.677	0	0	#NAME?	#NUM!	1.01e-08	4.17e-05	7.99647	MLP-like protein 328 [Source:UniProtKB/Swiss-Prot;Acc:Q9ZVF3]	#		AT5G56320	24.6818	13.0808	36.2828	2.77375	1.47184	4.44529	0.0247724	1	1.60603	Expansin-A14 [Source:UniProtKB/Swiss-Prot;Acc:Q9FMA0]	#		AT4G21720	123.964	101.473	146.456	1.44329	0.529365	6.92964	0.059568	1	1.22499
AT5G17820	7.69865	15.3973	0	0	#NAME?	#NUM!	4.08e-08	0.000140526	7.38922	Peroxidase 57 [Source:UniProtKB/Swiss-Prot;Acc:Q43729]	#		AT4G08250	7.42806	3.48279	11.3733	3.26558	1.70734	2.65391	0.0260246	1	1.58462	Scarecrow-like protein 26 [Source:UniProtKB/Swiss-Prot;Acc:Q9SUF5]	#		AT3G43720	1753.18	1485.65	2020.7	1.36015	0.443762	10.7588	0.0596251	1	1.22457
AT3G16450	5.43883	10.8777	0	0	#NAME?	#NUM!	4.96e-06	0.00731927	5.30453	Jacalin-related lectin 33 [Source:UniProtKB/Swiss-Prot;Acc:O04311]	#		AT2G44380	5.2546	2.01879	8.4904	4.20569	2.07234	2.04966	0.0261325	1	1.58282	Cysteine/Histidine-rich C1 domain family protein[Source:TAIR;Acc:AT2G44380]	#		AT2G24762	501.951	424.269	579.633	1.36619	0.45016	8.95392	0.0596949	1	1.22406
AT2G05510	5.31129	10.6226	0	0	#NAME?	#NUM!	7e-06	0.00850621	5.15495	Glycine-rich protein family[Source:TAIR;Acc:AT2G05510]	#		AT1G02190	14.4913	8.95005	20.0325	2.23826	1.16238	3.74308	0.0275308	1	1.56018	Protein CER1-like 1 [Source:UniProtKB/Swiss-Prot;Acc:F4HVX7]	#		AT3G07360	759.751	868.311	651.19	0.74995	-0.415133	9.5545	0.0597291	1	1.22381
AT5G43350	5.03888	10.0778	0	0	#NAME?	#NUM!	1.1e-05	0.0113571	4.95883	Inorganic phosphate transporter 1-1[Source:UniProtKB/Swiss-Prot;Acc:Q8VYM2]	#		AT4G00700	77.3998	29.2985	125.501	4.28353	2.0988	5.92216	0.0284481	1	1.54595	C2 calcium/lipid-binding plantphosphoribosyltransferase family protein[Source:TAIR;Acc:AT4G00700]	#		AT1G75170	36.8742	28.2045	45.544	1.61477	0.691333	5.16352	0.0599853	1	1.22196
AT3G54580	4.98021	9.96043	0	0	#NAME?	#NUM!	1.48e-05	0.0133474	4.83025	Proline-rich extensin-like family protein[Source:TAIR;Acc:AT3G54580]	#		AT5G59540	18.2261	11.5256	24.9267	2.16272	1.11285	4.08319	0.0285535	1	1.54434	1-aminocyclopropane-1-carboxylate oxidase homolog12 [Source:UniProtKB/Swiss-Prot;Acc:Q9LTH7]	#		AT1G52905	79.0058	94.0542	63.9574	0.680006	-0.55638	6.27723	0.060323	1	1.21952
AT5G63600	4.97311	9.94621	0	0	#NAME?	#NUM!	1.49e-05	0.0133474	4.82801	Probable flavonol synthase 5[Source:UniProtKB/Swiss-Prot;Acc:Q9FFQ4]	#		AT5G19880	4.85633	1.74948	7.96318	4.55173	2.18642	1.90014	0.0289673	1	1.53809	Peroxidase 58 [Source:UniProtKB/Swiss-Prot;Acc:P59120]	#		AT1G12010	42.7161	52.4283	33.0039	0.629505	-0.667711	5.37842	0.0605783	1	1.21768
AT3G09220	3.87964	7.75928	0	0	#NAME?	#NUM!	0.000155597	0.0918466	3.808	Laccase-7 [Source:UniProtKB/Swiss-Prot;Acc:Q9SR40]"	#		AT1G09080	62.1803	27.2389	97.1217	3.56555	1.83412	5.68466	0.0292521	1	1.53384	Probable mediator of RNA polymerase IItranscription subunit 37b [Source:UniProtKB/Swiss-Prot;Acc:Q8H1B3]	#		AT4G17760	5.1494	2.49056	7.80825	3.13514	1.64853	2.14073	0.0605837	1	1.21764
AT5G44610	3.27926	6.55853	0	0	#NAME?	#NUM!	0.000774393	0.324018	3.11104	Plasma membrane-associated cation-binding protein 2[Source:UniProtKB/Swiss-Prot;Acc:Q9LU05]	#		AT3G25040	11.542	6.41685	16.6672	2.59741	1.37707	3.3704	0.0295044	1	1.53011	ER lumen protein-retaining receptor B[Source:UniProtKB/Swiss-Prot;Acc:Q8VWI1]	#		AT2G28580	13.149	8.40132	17.8967	2.13022	1.091	3.61612	0.0608569	1	1.21569
AT4G11650	3.05759	6.11519	0	0	#NAME?	#NUM!	0.00106915	0.389633	2.97096	Osmotin-like protein OSM34 [Source:UniProtKB/Swiss-Prot;Acc:P50700]	#		AT4G23700	2.43259	0.346268	4.51891	13.0503	3.70601	0.322968	0.0298304	1	1.52534	Cation/H(+) antiporter 17 [Source:UniProtKB/Swiss-Prot;Acc:Q9SUQ7]	#		AT1G74840	643.683	737.5	549.865	0.74558	-0.423564	9.31472	0.0612372	1	1.21298
AT2G39310	3.05049	6.10098	0	0	#NAME?	#NUM!	0.00107498	0.389633	2.9686	Jacalin-related lectin 22 [Source:UniProtKB/Swiss-Prot;Acc:O80950]	#		AT4G04500	6.68173	2.37927	10.9842	4.61662	2.20684	2.35394	0.0302721	1	1.51896	Cysteine-rich receptor-like protein kinase 37[Source:UniProtKB/Swiss-Prot;Acc:Q9XEC7]	#		AT1G14730	23.5211	16.7904	30.2518	1.80173	0.849386	4.49426	0.0614968	1	1.21115
AT3G24300	3.01299	6.02598	0	0	#NAME?	#NUM!	0.00110652	0.39415	2.95604	Ammonium transporter 1 member 3[Source:UniProtKB/Swiss-Prot;Acc:Q9SQH9]	#		AT4G18250	107.591	71.525	143.658	2.0085	1.00612	6.66343	0.0304034	1	1.51708	receptor serine/threonine kinase, putative[Source:TAIR;Acc:AT4G18250]	#		AT4G28310	90.0639	73.657	106.471	1.44549	0.531562	6.46853	0.0617949	1	1.20905
AT1G23720	2.71942	5.43883	0	0	#NAME?	#NUM!	0.00234984	0.638785	2.62896	Proline-rich extensin-like family protein[Source:TAIR;Acc:AT1G23720]	#		AT1G01680	13.2697	5.24256	21.2968	4.0623	2.0223	3.40142	0.0308165	1	1.51122	U-box domain-containing protein 54[Source:UniProtKB/Swiss-Prot;Acc:Q9LQ92]	#		AT5G17850	13.7135	18.5681	8.85887	0.477101	-1.06763	3.68094	0.0618403	1	1.20873
AT5G44380	2.62324	5.24649	0	0	#NAME?	#NUM!	0.00330364	0.794996	2.48101	FAD-binding Berberine family protein[Source:TAIR;Acc:AT5G44380]	#		AT3G25882	121.428	70.7863	172.069	2.43082	1.28144	6.78612	0.0323234	1	1.49048	Protein NIM1-INTERACTING 2 [Source:UniProtKB/Swiss-Prot;Acc:Q9LUA3]	#		AT5G46840	155.139	182.029	128.249	0.704553	-0.505219	7.25541	0.0621219	1	1.20676
AT4G15390	2.56957	5.13913	0	0	#NAME?	#NUM!	0.00343981	0.794996	2.46347	HXXXD-type acyl-transferase family protein[Source:TAIR;Acc:AT4G15390]	#		AT3G14170	15.0357	9.08161	20.9899	2.31125	1.20867	3.78728	0.0329242	1	1.48249	Plant protein of unknown function (DUF936)[Source:TAIR;Acc:AT3G14170]	#		AT2G34360	15.5587	20.7327	10.3847	0.500887	-0.997443	3.87511	0.0621472	1	1.20658
AT5G57625	2.54628	5.09256	0	0	#NAME?	#NUM!	0.00350168	0.794996	2.45572	CAP (Cysteine-rich secretory proteins, Antigen 5,and Pathogenesis-related 1 protein) superfamily protein[Source:TAIR;Acc:AT5G57625]	#		AT5G13890	20.0044	13.1638	26.845	2.03931	1.02808	4.23254	0.0332233	1	1.47856	Family of unknown function (DUF716)[Source:TAIR;Acc:AT5G13890]	#		AT3G63210	127.169	150.629	103.709	0.688503	-0.538465	6.96563	0.0627122	1	1.20265
AT5G58860	2.39643	4.79287	0	0	#NAME?	#NUM!	0.00513276	1	2.28965	Cytochrome P450 86A1 [Source:UniProtKB/Swiss-Prot;Acc:P48422]	#		AT1G35230	102.476	56.7339	148.219	2.61253	1.38545	6.51886	0.0334098	1	1.47613	Classical arabinogalactan protein 5[Source:UniProtKB/Swiss-Prot;Acc:Q8LCE4]	#		AT3G55130	329.515	382.187	276.842	0.724363	-0.465214	8.34553	0.0629223	1	1.2012
AT2G30210	2.38124	4.76247	0	0	#NAME?	#NUM!	0.00519287	1	2.28459	Laccase-3 [Source:UniProtKB/Swiss-Prot;Acc:Q56YT0]"	#		AT5G40460	6.45255	3.01299	9.89212	3.28316	1.71508	2.44874	0.0340803	1	1.4675	unknown protein; BEST Arabidopsis thaliana proteinmatch is: unknown protein (TAIR:AT3G27630.1); Has 87 Blasthits to 87 proteins in 12 species: Archae - 0; Bacteria -0; Metazoa - 0; Fungi - 0; Plants - 87; Viruses - 0; OtherEukaryotes - 0 (source /.../ BLink).[Source:TAIR;Acc:AT5G40460]	#		AT4G31380	9.20278	14.1416	4.26391	0.301514	-1.7297	2.95703	0.0631953	1	1.19932
AT5G63560	2.06536	4.13072	0	0	#NAME?	#NUM!	0.0113434	1	1.94526	HXXXD-type acyl-transferase family protein[Source:TAIR;Acc:AT5G63560]	#		AT1G16420	11.1821	6.58892	15.7753	2.39422	1.25956	3.34982	0.0350973	1	1.45473	Metacaspase-8 [Source:UniProtKB/Swiss-Prot;Acc:Q9SA41]	#		AT2G47670	24.2071	17.6632	30.7511	1.74098	0.799897	4.54262	0.0632196	1	1.19915
AT4G25820	2.01879	4.03758	0	0	#NAME?	#NUM!	0.0117573	1	1.92969	Xyloglucan endotransglucosylase/hydrolase protein14 [Source:UniProtKB/Swiss-Prot;Acc:Q9ZSU4]	#		AT3G15050	4.09698	1.37086	6.82309	4.97724	2.31535	1.61275	0.0358483	1	1.44553	IQ-domain 10 [Source:TAIR;Acc:AT3G15050]"	#		AT3G60330	5.26713	8.25751	2.27675	0.275719	-1.85873	2.11634	0.0632833	1	1.19871
AT2G23540	1.89835	3.7967	0	0	#NAME?	#NUM!	0.0169172	1	1.77167	GDSL esterase/lipase At2g23540[Source:UniProtKB/Swiss-Prot;Acc:O80470]	#		AT5G67450	16.2819	10.5922	21.9716	2.07432	1.05264	3.93125	0.0370866	1	1.43078	Zinc finger protein AZF1 [Source:UniProtKB/Swiss-Prot;Acc:Q9SSW1]	#		AT5G13100	412.742	476.271	349.212	0.733221	-0.44768	8.6718	0.0636155	1	1.19644
AT1G52070	1.87605	3.7521	0	0	#NAME?	#NUM!	0.0172071	1	1.76429	Jacalin-related lectin 10 [Source:UniProtKB/Swiss-Prot;Acc:Q8GWI7]	#		AT2G46580	4.57881	1.77988	7.37774	4.14509	2.0514	1.85748	0.0378526	1	1.4219	Pyridoxine/pyridoxamine 5'-phosphate oxidase 2[Source:UniProtKB/Swiss-Prot;Acc:Q9ZPY1]	#		AT4G33960	81.5533	62.7558	100.351	1.59907	0.677233	6.31029	0.0637486	1	1.19553
AT4G33720	1.86796	3.73592	0	0	#NAME?	#NUM!	0.0173145	1	1.76159	CAP (Cysteine-rich secretory proteins, Antigen 5,and Pathogenesis-related 1 protein) superfamily protein[Source:TAIR;Acc:AT4G33720]	#		AT4G05430	18.3233	11.8233	24.8233	2.09952	1.07006	4.09859	0.0381953	1	1.41799	Carbohydrate-binding X8 domain superfamily protein[Source:TAIR;Acc:AT4G05430]	#		AT4G15780	136.459	159.591	113.326	0.710102	-0.493901	7.07129	0.0641106	1	1.19307
AT3G04570	1.76468	3.52936	0	0	#NAME?	#NUM!	0.0246448	1	1.60827	AT-hook motif nuclear-localized protein 19[Source:UniProtKB/Swiss-Prot;Acc:Q9SR17]	#		AT1G09450	5.05315	2.033	8.07331	3.97112	1.98955	2.01839	0.0390834	1	1.40801	Protein kinase superfamily protein[Source:TAIR;Acc:AT1G09450]	#		AT4G23600	654.365	772.104	536.626	0.695018	-0.524878	9.33021	0.0642231	1	1.19231
AT1G30870	1.70193	3.40386	0	0	#NAME?	#NUM!	0.0258355	1	1.58778	Peroxidase 7 [Source:UniProtKB/Swiss-Prot;Acc:Q9SY33]	#		AT5G20820	11.3123	6.63958	15.985	2.40753	1.26755	3.36487	0.0400154	1	1.39777	SAUR-like auxin-responsive protein family[Source:TAIR;Acc:AT5G20820]	#		AT2G38480	78.4395	62.9234	93.9555	1.49317	0.578379	6.26472	0.0646477	1	1.18945
AT4G34410	2.01168	4.02337	0	0	#NAME?	#NUM!	0.0286067	1	1.54353	Ethylene-responsive transcription factor ERF109[Source:UniProtKB/Swiss-Prot;Acc:Q9SZ06]	#		AT4G18960	2.23315	0.315876	4.15043	13.1394	3.71583	0.195346	0.0418091	1	1.37873	K-box region and MADS-box transcription factorfamily protein [Source:TAIR;Acc:AT4G18960]	#		AT2G25605	20.4353	14.332	26.5387	1.8517	0.888853	4.2856	0.0646753	1	1.18926
AT5G04960	1.52978	3.05956	0	0	#NAME?	#NUM!	0.0387822	1	1.41137	Probable pectinesterase/pectinesterase inhibitor 46[Source:UniProtKB/Swiss-Prot;Acc:Q9FF78]	#		AT3G58350	10.4854	6.11519	14.8556	2.42929	1.28053	3.25266	0.0424672	1	1.37195	Protein RESTRICTED TEV MOVEMENT 3[Source:UniProtKB/Swiss-Prot;Acc:D5K228]	#		AT2G05520	45445.2	52693.3	38197.1	0.724894	-0.464158	15.4533	0.0647368	1	1.18885
AT1G12040	1.5136	3.0272	0	0	#NAME?	#NUM!	0.0392688	1	1.40595	Leucine-rich repeat extensin-like protein 1[Source:UniProtKB/Swiss-Prot;Acc:O65375]	#		AT5G64810	19.8957	8.90544	30.886	3.46822	1.79419	4.05178	0.0425298	1	1.37131	Probable WRKY transcription factor 51[Source:UniProtKB/Swiss-Prot;Acc:Q93WU9]	#		AT2G05380	5587.32	7839.23	3335.41	0.425476	-1.23285	12.3201	0.06482	1	1.18829
													AT4G13200	14.3777	8.91966	19.8358	2.22383	1.15305	3.73351	0.0435068	1	1.36144	Uncharacterized protein At4g13200, chloroplastic[Source:UniProtKB/Swiss-Prot;Acc:Q8LDV3]	#		AT5G47500	119.945	88.0558	151.833	1.72429	0.786	6.85335	0.0650925	1	1.18647
CH represents Col-0 in high density													AT4G35060	18.8002	12.4428	25.1576	2.02186	1.01568	4.14508	0.0442425	1	1.35416	Heavy metal transport/detoxification superfamilyprotein [Source:TAIR;Acc:AT4G35060]	#		AT5G65410	112.163	132.112	92.2147	0.698006	-0.518689	6.78627	0.0651867	1	1.18584
CL represents Col-0 in low density													AT2G24490	3.30357	1.05498	5.55215	5.26278	2.39583	1.27513	0.0450486	1	1.34632	Replication protein A 32 kDa subunit A[Source:UniProtKB/Swiss-Prot;Acc:Q9ZQ19]	#		AT1G74430	43.8743	53.7909	33.9577	0.631291	-0.663622	5.41748	0.0652329	1	1.18553
													AT5G18270	8.47794	4.30492	12.651	2.93872	1.55519	2.88358	0.0472852	1	1.32528	Arabidopsis NAC domain containing protein 87[Source:TAIR;Acc:AT5G18270]	#		AT4G21910	510.968	594.766	427.17	0.718216	-0.477511	8.97742	0.0653976	1	1.18444
													AT1G53520	10.3955	5.72235	15.0686	2.63328	1.39686	3.21504	0.0483684	1	1.31544	Fatty-acid-binding protein 3[Source:UniProtKB/Swiss-Prot;Acc:Q9C8L2]	#		AT1G69890	376.044	442.16	309.928	0.700941	-0.512635	8.53211	0.0654413	1	1.18415
													AT2G30750	10.1686	5.92285	14.4145	2.4337	1.28315	3.20787	0.0490668	1	1.30921	cytochrome P450, family 71, subfamily A,polypeptide 12 [Source:TAIR;Acc:AT2G30750]	#		AT2G22470	66.28	52.8032	79.7568	1.51045	0.594981	6.02004	0.065449	1	1.1841
													AT4G34380	4.83701	2.06536	7.60866	3.68394	1.88125	1.98702	0.0492491	1	1.3076	Transducin/WD40 repeat-like superfamily protein[Source:TAIR;Acc:AT4G34380]	#		AT5G28010	56.0666	68.8275	43.3057	0.629192	-0.668429	5.7707	0.0655588	1	1.18337
													AT1G19250	2.79469	0.708715	4.88067	6.88665	2.7838	0.895179	0.049501	1	1.30539	Probable flavin-containing monooxygenase 1[Source:UniProtKB/Swiss-Prot;Acc:Q9LMA1]	#		AT5G23160	2.62809	0.692537	4.56364	6.58975	2.72022	0.830074	0.0655884	1	1.18317
													AT3G48850	1.91502	0	3.83005	Inf	Inf	#NUM!	0.0178285	1	1.74888	Mitochondrial phosphate carrier protein 2,mitochondrial [Source:UniProtKB/Swiss-Prot;Acc:Q9M2Z8]	#		AT3G15210	359.809	414.177	305.44	0.737464	-0.439355	8.47442	0.0655981	1	1.18311
																										AT3G25760	158.607	208.537	108.678	0.521146	-0.940242	7.23404	0.0656154	1	1.18299
																										AT5G20000	453.336	380.803	525.87	1.38095	0.465663	8.80573	0.0658863	1	1.1812
																										AT1G10960	8909.55	7708.5	10110.6	1.31162	0.391345	13.1079	0.0662601	1	1.17875
																										AT5G42320	11.0868	15.2919	6.88178	0.450027	-1.15192	3.35874	0.0664423	1	1.17756
																										AT1G03210	131.868	109.048	154.689	1.41854	0.504403	7.02102	0.0664698	1	1.17738
																										AT2G02850	15.3018	10.499	20.1046	1.9149	0.93727	3.86082	0.0666375	1	1.17628
																										AT1G68740	15.3907	10.2013	20.58	2.01739	1.01249	3.85693	0.0668158	1	1.17512
																										AT3G51440	18.4198	12.3054	24.5342	1.99378	0.995506	4.11897	0.0669796	1	1.17406
																										AT1G08160	237.765	199.014	276.516	1.38943	0.474489	7.87397	0.0671086	1	1.17322
																										AT2G38370	69.7532	82.5749	56.9315	0.689453	-0.536477	6.09939	0.0672919	1	1.17204
																										AT4G19390	185.695	216.179	155.212	0.717978	-0.477988	7.51709	0.0675608	1	1.17031
																										AT5G27470	243.917	203.928	283.907	1.39219	0.477359	7.91059	0.0675818	1	1.17017
																										AT1G04660	29.6698	21.2734	38.0662	1.78938	0.839459	4.83071	0.0676977	1	1.16943
																										AT4G15710	16.4529	11.1512	21.7547	1.95089	0.964129	3.96119	0.0681384	1	1.16661
																										AT1G05670	7.86616	11.1754	4.55693	0.407765	-1.29419	2.83516	0.0683529	1	1.16524
																										AT1G30900	59.3555	47.9228	70.7881	1.47713	0.562797	5.86404	0.0684934	1	1.16435
																										AT1G79620	129.919	106.049	153.789	1.45017	0.53622	6.9967	0.0685044	1	1.16428
																										AT5G09830	38.4803	29.4762	47.4843	1.61094	0.687901	5.22543	0.0685507	1	1.16399
																										AT5G60660	74.8179	59.9449	89.6909	1.49622	0.581324	6.19623	0.0686317	1	1.16348
																										AT2G36870	79.1532	64.217	94.0894	1.46518	0.551076	6.28042	0.0687038	1	1.16302
																										AT4G16190	6076.32	6942.5	5210.14	0.75047	-0.414134	12.5542	0.0687663	1	1.16262
																										AT2G01300	18.6278	24.2116	13.044	0.53875	-0.892311	4.15147	0.068937	1	1.16155
																										AT3G14020	33.7321	41.5971	25.8672	0.621851	-0.685359	5.03573	0.0689779	1	1.16129
																										AT3G19210	12.87	8.29789	17.4421	2.10199	1.07176	3.58862	0.0696304	1	1.1572
																										AT1G10990	32.2402	39.8193	24.6611	0.619325	-0.691232	4.96978	0.069744	1	1.15649
																										AT5G17660	59.9689	72.9055	47.0323	0.645114	-0.632374	5.87177	0.0697927	1	1.15619
																										AT2G29990	122.665	100.111	145.22	1.45059	0.536644	6.91378	0.0699809	1	1.15502
																										AT5G48620	245.158	285.297	205.02	0.71862	-0.476699	7.91797	0.0700387	1	1.15466
																										AT2G25710	11.7346	7.38066	16.0885	2.17981	1.12421	3.44585	0.0700491	1	1.1546
																										AT1G09932	7.82713	4.4912	11.1631	2.48554	1.31356	2.82388	0.0700527	1	1.15458
																										AT1G03540	11.5445	15.8387	7.25025	0.457756	-1.12735	3.4217	0.0700946	1	1.15432
																										AT5G61950	15.0743	10.0959	20.0526	1.98621	0.990021	3.83071	0.0701051	1	1.15425
																										AT1G75800	2372.45	2704.88	2040.03	0.754203	-0.406975	11.1979	0.070563	1	1.15142
																										AT5G20960	32.6201	24.4627	40.7775	1.66693	0.73719	4.98111	0.0705945	1	1.15123
																										AT4G16450	772.904	654.816	890.992	1.36068	0.444323	9.57711	0.0706239	1	1.15105
																										AT5G60020	54.4729	43.3386	65.6073	1.51383	0.598204	5.73668	0.07063	1	1.15101
																										AT4G04490	29.5811	21.8769	37.2852	1.70432	0.769197	4.83593	0.0707208	1	1.15045
																										AT2G43140	11.3714	6.50606	16.2367	2.49562	1.3194	3.36149	0.0707674	1	1.15017
																										AT2G40600	246.877	206.716	287.038	1.38856	0.473591	7.9283	0.0709034	1	1.14933
																										AT1G68310	3.12161	1.0388	5.20441	5.01	2.32481	1.21733	0.0710681	1	1.14833
																										AT1G01370	39.1586	30.1586	48.1586	1.59684	0.675222	5.25211	0.0712724	1	1.14708
																										AT5G20410	111.154	133.402	88.9052	0.666444	-0.585445	6.76692	0.0717598	1	1.14412
																										AT3G17130	30.6511	23.363	37.9393	1.62391	0.699468	4.89589	0.0718997	1	1.14327
																										AT5G14390	361.762	416.814	306.71	0.735845	-0.442527	8.482	0.0719615	1	1.1429
																										AT1G68600	194.284	229.051	159.517	0.696426	-0.521958	7.57854	0.072032	1	1.14247
																										AT5G57550	47.6634	61.413	33.9137	0.552224	-0.856674	5.51214	0.0721902	1	1.14152
																										AT1G22410	1395.1	1196.16	1594.04	1.33264	0.414287	10.4313	0.0723659	1	1.14047
																										AT5G46410	57.2121	68.7693	45.6548	0.663883	-0.591	5.80819	0.0723828	1	1.14036
																										AT3G13640	3.66252	1.38704	5.938	4.28106	2.09797	1.52099	0.0724653	1	1.13987
																										AT1G67910	86.7727	102.781	70.7643	0.688495	-0.538483	6.41419	0.0726794	1	1.13859
																										AT4G15620	13.5012	8.86084	18.1416	2.04739	1.03379	3.66434	0.072833	1	1.13767
																										AT1G52400	2057.44	2964.6	1150.28	0.388006	-1.36585	10.8507	0.0729402	1	1.13703
																										AT5G13740	91.3802	71.0208	111.74	1.57334	0.653826	6.47708	0.0729656	1	1.13688
																										AT4G18830	38.1782	46.4976	29.8588	0.642157	-0.639001	5.21958	0.0729962	1	1.1367
																										AT3G21465	5.04755	2.34888	7.74622	3.29783	1.72152	2.09273	0.073036	1	1.13646
																										AT1G17520	139.592	163.103	116.081	0.711704	-0.490651	7.10431	0.0731986	1	1.1355
																										AT5G62820	23.2023	17.1448	29.2599	1.70663	0.771151	4.48528	0.0732448	1	1.13522
																										AT1G78670	182.552	212.753	152.35	0.716087	-0.481793	7.49214	0.0732975	1	1.13491
																										AT1G74330	128.636	149.171	108.101	0.724677	-0.464591	6.98853	0.0733373	1	1.13467
																										AT1G02710	138.815	115.358	162.272	1.40669	0.492305	7.09612	0.0740476	1	1.13049
																										AT2G24230	42.3224	32.9631	51.6816	1.56786	0.648801	5.36718	0.074073	1	1.13034
																										AT3G48700	11.1652	6.8481	15.4824	2.26083	1.17685	3.36413	0.0742546	1	1.12928
																										AT2G40000	900.073	1105.31	694.837	0.628635	-0.669705	9.77538	0.0743599	1	1.12866
																										AT1G27170	19.149	24.734	13.564	0.548393	-0.866717	4.19506	0.074396	1	1.12845
																										AT1G65020	73.3634	58.7378	87.989	1.498	0.583034	6.16774	0.0744674	1	1.12803
																										AT3G15660	12.1961	7.72496	16.6672	2.15758	1.10941	3.50423	0.0748012	1	1.12609
																										AT3G01950	45.6329	36.1462	55.1197	1.52491	0.608724	5.48013	0.0748483	1	1.12582
																										AT3G60160	17.878	12.6757	23.0804	1.82084	0.864602	4.09629	0.0749591	1	1.12518
																										AT3G05740	30.7827	23.4298	38.1355	1.62765	0.70279	4.90167	0.0749763	1	1.12508
																										AT3G57260	2039.78	1215.61	2863.95	2.35598	1.23633	10.8656	0.0750437	1	1.12469
																										AT1G68200	6.88148	3.79867	9.96429	2.6231	1.39127	2.62113	0.0759884	1	1.11925
																										AT5G20540	116.751	97.0489	136.454	1.40603	0.491628	6.84645	0.0762369	1	1.11783
																										AT1G29520	222.526	188.373	256.679	1.36261	0.446372	7.78064	0.0762802	1	1.11759
																										AT2G34530	1.94698	0.346268	3.54769	10.2455	3.35692	0.148422	0.076334	1	1.11728
																										AT5G62190	834.46	954.919	714.001	0.747708	-0.419453	9.68951	0.0764151	1	1.11682
																										AT1G70640	4.4464	2.09379	6.79901	3.24723	1.69921	1.91572	0.076531	1	1.11616
																										AT1G51680	1562.74	1342.6	1782.88	1.32793	0.409181	10.5954	0.0768315	1	1.11446
																										AT3G29030	1516.88	1293.22	1740.54	1.34589	0.428566	10.551	0.0769809	1	1.11362
																										AT2G31880	844.6	726.209	962.991	1.32605	0.407138	9.70781	0.0771105	1	1.11289
																										AT5G52070	19.4074	25.1308	13.6841	0.544518	-0.87695	4.21291	0.0771277	1	1.11279
																										AT5G07130	109.29	90.3926	128.188	1.41813	0.503986	6.75013	0.0772088	1	1.11233
																										AT2G40205	191.83	159.712	223.947	1.40219	0.487684	7.56317	0.0773447	1	1.11157
																										AT4G21380	163.377	136.093	190.66	1.40096	0.486414	7.33165	0.0773696	1	1.11143
																										AT1G20620	30437.9	35408.2	25467.6	0.719257	-0.47542	14.8741	0.0774108	1	1.1112
																										AT5G60950	105.03	86.6179	123.442	1.42513	0.511098	6.69214	0.077492	1	1.11074
																										AT4G39830	36.05	24.7603	47.3396	1.91192	0.93502	5.09747	0.0775182	1	1.1106
																										AT3G47380	60.082	47.8157	72.3483	1.51306	0.597474	5.87815	0.0775659	1	1.11033
																										AT1G02850	9.98084	15.3427	4.61897	0.301053	-1.73191	3.07353	0.0775725	1	1.11029
																										AT4G36710	280.064	239.674	320.454	1.33704	0.419041	8.11445	0.078158	1	1.10703
																										AT4G25070	30.15	15.9947	44.3053	2.76999	1.46988	4.73447	0.0781808	1	1.1069
																										AT1G15580	32.2467	22.6968	41.7966	1.84152	0.880899	4.94486	0.0783189	1	1.10613
																										AT1G76720	98.7019	116.152	81.2519	0.699532	-0.515538	6.6021	0.0784455	1	1.10543
																										AT1G06110	167.658	196.083	139.234	0.710076	-0.493955	7.36834	0.0785831	1	1.10467
																										AT2G47630	69.8613	57.0345	82.6881	1.44979	0.535847	6.10169	0.0787014	1	1.10402
																										AT1G17980	99.2322	116.789	81.6752	0.699338	-0.515939	6.60979	0.0791196	1	1.10172
																										AT4G35790	813.024	925.87	700.177	0.756237	-0.40309	9.65312	0.0791463	1	1.10157
																										AT5G02750	40.7855	30.6708	50.9003	1.65957	0.730812	5.3042	0.0792899	1	1.10078
																										AT5G27390	18.1368	13.1313	23.1424	1.76239	0.817532	4.1237	0.0793749	1	1.10032
																										AT1G24160	360.844	413.57	308.118	0.745022	-0.424646	8.47966	0.0794973	1	1.09965
																										AT1G09210	2215.41	1893.11	2537.71	1.3405	0.422771	11.0979	0.0795036	1	1.09961
																										AT3G45730	185.602	230.527	140.677	0.610241	-0.712549	7.49252	0.0796539	1	1.09879
																										AT1G54575	3.34903	5.40647	1.29159	0.238898	-2.06553	1.40192	0.0797961	1	1.09802
																										AT4G01883	13.5532	9.14436	17.9621	1.96428	0.974	3.67988	0.0798377	1	1.09779
																										AT4G00220	16.2497	11.4751	21.0244	1.83218	0.873558	3.95721	0.0798424	1	1.09777
																										AT3G63110	828.738	712.293	945.182	1.32696	0.40812	9.68039	0.0798912	1	1.0975
																										AT2G39570	188.293	249.257	127.33	0.510837	-0.969064	7.47696	0.0799616	1	1.09712
																										AT2G13610	74.1236	88.4711	59.776	0.675656	-0.565638	6.18431	0.0799883	1	1.09697
																										AT4G17340	4325.16	3426.94	5223.37	1.52421	0.60806	12.0467	0.0801407	1	1.09615
																										AT2G26970	7.9957	4.68354	11.3079	2.41438	1.27165	2.86343	0.080146	1	1.09612
																										AT2G04795	182.81	220.453	145.167	0.658494	-0.602759	7.48295	0.0802645	1	1.09548
																										AT1G34580	5.2663	8.03887	2.49372	0.310208	-1.68869	2.16265	0.0809726	1	1.09166
																										AT1G49470	82.9032	65.7416	100.065	1.52209	0.606054	6.34176	0.0810276	1	1.09137
																										AT4G30980	56.4882	45.3292	67.6471	1.49235	0.577586	5.79116	0.0814532	1	1.08909
																										AT4G27850	2.87129	4.77472	0.967858	0.202705	-2.30255	1.10414	0.0819546	1	1.08643
																										AT3G53890	798.937	685.971	911.903	1.32936	0.410733	9.62737	0.082379	1	1.08418
																										AT1G53025	17.9168	23.11	12.7236	0.550567	-0.861011	4.09994	0.0824639	1	1.08374
																										AT1G51460	2.41851	4.18954	0.647474	0.154545	-2.6939	0.719843	0.0826615	1	1.0827
																										AT5G18470	63.0184	49.3792	76.6576	1.55243	0.634526	5.94309	0.0827794	1	1.08208
																										AT1G06160	17.6479	25.445	9.85089	0.387145	-1.36905	3.98478	0.0829228	1	1.08133
																										AT4G15440	309.424	409.268	209.58	0.512086	-0.965542	8.19413	0.0830674	1	1.08057
																										AT1G04090	7.59273	4.47699	10.7085	2.39189	1.25815	2.7916	0.0831275	1	1.08026
																										AT3G03180	2.82211	4.76247	0.881742	0.185144	-2.43328	1.03507	0.0831968	1	1.07989
																										AT1G15125	633.723	967.551	299.894	0.309952	-1.68988	9.07325	0.0836666	1	1.07745
																										AT3G19010	22.9946	16.3915	29.5977	1.80568	0.852538	4.46114	0.0837705	1	1.07691
																										AT3G43190	8.84437	5.57854	12.1102	2.17085	1.11826	3.03902	0.083845	1	1.07652
																										AT4G19430	2.79067	4.74433	0.837007	0.176423	-2.50289	0.994758	0.0840133	1	1.07565
																										AT4G24190	3548.92	3060.66	4037.18	1.31906	0.399506	11.7794	0.0840277	1	1.07558
																										AT3G16420	103.166	125.932	80.401	0.63845	-0.647355	6.65282	0.0840917	1	1.07525
																										AT1G79550	2554.65	2209.49	2899.81	1.31244	0.392246	11.3056	0.0841313	1	1.07504
																										AT3G57480	8.58838	12.1513	5.02547	0.413575	-1.27378	2.96615	0.0847656	1	1.07178
																										AT1G79890	5.74955	3.04338	8.45572	2.7784	1.47425	2.3428	0.0848211	1	1.0715
																										AT1G75040	1810.54	1205.68	2415.41	2.00335	1.00242	10.7368	0.0848677	1	1.07126
																										AT3G05830	57.5144	46.8031	68.2257	1.45772	0.543712	5.82039	0.0848799	1	1.0712
																										AT5G23130	13.4118	17.8513	8.97235	0.502617	-0.992469	3.66172	0.0849606	1	1.07078
																										AT3G52730	9.8768	6.2103	13.5433	2.18078	1.12485	3.19709	0.0849929	1	1.07062
																										AT4G17730	54.0656	65.0009	43.1303	0.663533	-0.591759	5.72651	0.0852878	1	1.06911
																										AT5G41050	5.3933	2.71329	8.07331	2.97547	1.57312	2.2266	0.08583	1	1.06636
																										AT2G35120	107.997	89.4251	126.569	1.41536	0.501171	6.73319	0.0859792	1	1.06561
																										AT1G72320	61.721	73.9304	49.5116	0.669705	-0.578402	5.91889	0.0860746	1	1.06512
																										AT3G12830	89.7417	74.2995	105.184	1.41568	0.50149	6.46603	0.0861831	1	1.06458
																										AT3G16460	167.901	208.016	127.787	0.614315	-0.70295	7.34907	0.0864444	1	1.06326
																										AT4G04695	11.8144	7.75732	15.8715	2.046	1.03281	3.47196	0.0866235	1	1.06236
																										AT5G59870	417.016	333.315	500.716	1.50223	0.587108	8.6743	0.0866882	1	1.06204
																										AT2G27080	21.1008	26.3781	15.8235	0.599873	-0.737272	4.35263	0.086855	1	1.06121
																										AT1G28050	569.92	655.467	484.372	0.738971	-0.43641	9.13818	0.086951	1	1.06073
																										AT2G32710	42.7029	51.5716	33.8342	0.656062	-0.608095	5.38446	0.0872754	1	1.05911
																										AT2G40360	83.8851	102.197	65.5731	0.641633	-0.640181	6.35512	0.0874162	1	1.05841
																										AT2G46530	87.4147	103.05	71.779	0.696542	-0.521717	6.42635	0.0878209	1	1.0564
																										AT1G26380	10.6303	6.73273	14.5279	2.15781	1.10957	3.30597	0.0882335	1	1.05437
																										AT5G24420	37.8048	47.7828	27.8268	0.582361	-0.780013	5.18841	0.08835	1	1.05379
																										AT2G41730	69.173	81.4352	56.9107	0.698847	-0.516952	6.0891	0.0884523	1	1.05329
																										AT5G44572	6.83215	3.68935	9.97496	2.70372	1.43495	2.60084	0.0884777	1	1.05317
																										AT4G12310	214.66	250.102	179.218	0.716583	-0.480795	7.72597	0.0889287	1	1.05096
																										AT4G25990	22.4022	28.158	16.6465	0.591182	-0.758327	4.43631	0.0889397	1	1.0509
																										AT2G01390	17.2802	22.2331	12.3272	0.554449	-0.850872	4.0492	0.0889554	1	1.05083
																										AT2G44650	30.2479	22.9115	37.5843	1.64041	0.714059	4.87503	0.0890668	1	1.05028
																										AT5G22250	63.1895	74.8863	51.4927	0.687612	-0.540334	5.95646	0.0890695	1	1.05027
																										AT3G03341	12.8649	7.41921	18.3105	2.46799	1.30333	3.54293	0.0892124	1	1.04957
																										AT4G21430	68.8909	81.7183	56.0635	0.686059	-0.543596	6.08079	0.0892745	1	1.04927
																										AT2G39250	117.905	99.521	136.289	1.36945	0.453594	6.86373	0.0893667	1	1.04882
																										AT3G51330	132.917	111.328	154.506	1.38784	0.472843	7.0351	0.0894426	1	1.04846
																										AT5G24530	461.913	281.507	642.32	2.28171	1.19012	8.73209	0.0894431	1	1.04845
																										AT2G40240	27.4618	34.1923	20.7314	0.60632	-0.721849	4.73467	0.0895046	1	1.04815
																										AT2G40610	2140.58	1717.48	2563.67	1.49269	0.577914	11.035	0.089579	1	1.04779
																										AT3G02640	45.7784	36.0713	55.4855	1.53822	0.621257	5.48341	0.0896656	1	1.04737
																										AT5G44230	20.3042	25.7667	14.8416	0.575999	-0.795863	4.28951	0.0901086	1	1.04523
																										AT5G08280	1513.67	1300.2	1727.14	1.32836	0.409651	10.5493	0.0902157	1	1.04472
																										AT3G17100	341.801	391.077	292.526	0.748002	-0.418886	8.40186	0.0902344	1	1.04463
																										AT3G26700	10.4036	6.71655	14.0906	2.0979	1.06895	3.28219	0.0903173	1	1.04423
																										AT4G13500	52.9761	42.6764	63.2757	1.48269	0.568213	5.69947	0.0904575	1	1.04356
																										AT3G04620	23.2264	17.4484	29.0043	1.66229	0.733171	4.49161	0.0904968	1	1.04337
																										AT2G03120	17.7317	12.6414	22.8221	1.80535	0.852279	4.08622	0.0906375	1	1.04269
																										AT4G03000	183.164	212.394	153.935	0.724762	-0.46442	7.49839	0.0908007	1	1.04191
																										AT1G29465	3.52851	1.35665	5.70038	4.20182	2.07101	1.47555	0.0908911	1	1.04148
																										AT1G68990	93.9443	112.692	75.1962	0.66727	-0.583657	6.52442	0.0909111	1	1.04138
																										AT5G17690	207.544	239.254	175.833	0.734923	-0.444335	7.68023	0.0911447	1	1.04027
																										AT2G21080	6.6409	3.68935	9.59246	2.60004	1.37854	2.57263	0.0911957	1	1.04003
																										AT4G13615	3853.15	3317.91	4388.39	1.32264	0.403417	11.8978	0.0912677	1	1.03968
																										AT1G03070	2.34086	0.662144	4.01958	6.07056	2.60183	0.706132	0.0913378	1	1.03935
																										AT3G23400	359.252	306.604	411.9	1.34343	0.425916	8.47319	0.0913634	1	1.03923
																										AT1G79420	62.7999	50.3852	75.2145	1.49279	0.578011	5.94393	0.0914397	1	1.03887
																										AT1G01900	256.502	213.689	299.315	1.4007	0.486149	7.98245	0.0916684	1	1.03778
																										AT4G08590	13.2665	8.89123	17.6418	1.98418	0.98854	3.64665	0.0918124	1	1.0371
																										AT5G06870	239.518	274.4	204.636	0.745756	-0.423224	7.88852	0.0922548	1	1.03501
																										AT1G54960	14.8618	10.4079	19.3157	1.85588	0.892101	3.82565	0.0922758	1	1.03491
																										AT5G02890	307.853	356.961	258.745	0.724855	-0.464236	8.2475	0.0923091	1	1.03476
																										AT5G47070	160.927	135.801	186.053	1.37004	0.45422	7.31246	0.0926292	1	1.03325
																										AT5G56720	2.92217	1.00841	4.83594	4.79559	2.26171	1.14294	0.0926562	1	1.03313
																										AT1G78410	29.5402	20.8788	38.2017	1.82969	0.871599	4.81976	0.0929334	1	1.03183
																										AT1G56010	120.437	147.287	93.5868	0.635405	-0.654252	6.87536	0.0930309	1	1.03137
																										AT3G46890	6.51463	3.61238	9.41688	2.60683	1.3823	2.5441	0.0930842	1	1.03112
																										AT1G03820	52.4801	36.9214	68.0387	1.8428	0.881898	5.64734	0.0933778	1	1.02976
																										AT3G57500	19.5782	14.3847	24.7717	1.72209	0.784161	4.23854	0.0935981	1	1.02873
																										AT5G20520	195.243	224.174	166.313	0.741893	-0.430718	7.59311	0.0936757	1	1.02837
																										AT4G37930	1234.56	1073.85	1395.27	1.29932	0.377759	10.2574	0.093818	1	1.02771
																										AT4G21190	49.9536	59.8085	40.0987	0.67045	-0.576798	5.61388	0.0939479	1	1.02711
																										AT3G23210	85.4028	71.4884	99.3172	1.38928	0.474336	6.3968	0.0939639	1	1.02704
																										AT3G47340	230.79	366.48	95.0992	0.259494	-1.94623	7.54448	0.0939699	1	1.02701
																										AT3G46560	27.4824	20.6072	34.3576	1.66726	0.73748	4.73382	0.0939778	1	1.02697
																										AT3G55710	31.1873	37.9058	24.4687	0.645514	-0.631479	4.92861	0.0945498	1	1.02434
																										AT5G62960	5.03491	7.48998	2.57984	0.344439	-1.53768	2.13612	0.0945517	1	1.02433
																										ATCG00020	71.5995	129.932	13.2671	0.102108	-3.29183	5.3757	0.0946505	1	1.02388
																										AT5G23530	13.808	9.66073	17.9554	1.85859	0.894211	3.71924	0.0947725	1	1.02332
																										AT4G00240	73.5497	59.9021	87.1973	1.45566	0.541676	6.17537	0.094904	1	1.02272
																										AT5G67460	31.4782	24.325	38.6315	1.58814	0.667339	4.93804	0.0949265	1	1.02261
																										AT2G25110	465.474	400.78	530.167	1.32284	0.403635	8.84849	0.0950186	1	1.02219
																										AT1G74710	68.7954	52.8313	84.7595	1.60434	0.681982	6.06431	0.0950195	1	1.02219
																										AT1G68360	6.18679	3.46661	8.90696	2.56936	1.36141	2.47423	0.0950603	1	1.022
																										AT4G14390	4.23367	2.08154	6.38581	3.06783	1.61722	1.86626	0.0953002	1	1.02091
																										AT2G41300	40.376	32.145	48.6069	1.51211	0.596565	5.30481	0.0953609	1	1.02063
																										AT5G22380	25.5751	19.0969	32.0533	1.67845	0.747134	4.62884	0.095448	1	1.02023
																										AT2G40270	225.53	191.229	259.832	1.35875	0.442282	7.8003	0.095645	1	1.01934
																										AT5G46760	733.463	830.039	636.886	0.767296	-0.382144	9.50596	0.0961265	1	1.01716
																										AT4G34881	406.265	468.913	343.617	0.732795	-0.448518	8.64892	0.0965063	1	1.01544
																										AT1G13640	359.832	413.184	306.479	0.741749	-0.430998	8.47514	0.0966182	1	1.01494
																										AT5G39610	9.78974	13.018	6.56147	0.504029	-0.98842	3.20823	0.0969015	1	1.01367
																										AT5G24290	5.84491	8.6381	3.05173	0.353286	-1.50109	2.36017	0.096962	1	1.0134
																										AT4G13540	19.5611	25.0316	14.0906	0.562915	-0.829011	4.23117	0.0970048	1	1.01321
																										AT3G18940	5.83413	3.05759	8.61066	2.81615	1.49373	2.35926	0.0971537	1	1.01254
																										AT5G41900	357.745	311.48	404.011	1.29707	0.375256	8.47062	0.0973517	1	1.01166
																										AT2G36380	139.337	162.526	116.147	0.714635	-0.484722	7.10217	0.0973851	1	1.01151
																										AT2G32750	2.78116	0.97802	4.58429	4.68732	2.22876	1.08232	0.0975307	1	1.01086
																										AT2G36830	13004.5	11163.1	14845.9	1.32991	0.411324	13.6521	0.097556	1	1.01075
																										AT2G42975	11.707	7.8181	15.5958	1.99484	0.996272	3.46495	0.0976125	1	1.01049
																										AT3G53360	6.02172	3.43622	8.60723	2.50485	1.32473	2.44319	0.097786	1	1.00972
																										AT5G17160	15.1436	10.6164	19.6708	1.85287	0.889761	3.8531	0.0978312	1	1.00952
																										AT1G74640	426.526	363.445	489.607	1.34713	0.429889	8.72054	0.0978716	1	1.00934
																										AT5G07500	7.42592	10.4464	4.40543	0.421717	-1.24565	2.76211	0.0980393	1	1.0086
																										AT5G28300	230.94	263.848	198.031	0.750551	-0.413978	7.83657	0.0980714	1	1.00846
																										AT5G05250	480.165	278.334	681.996	2.45028	1.29295	8.76715	0.0980968	1	1.00835
																										AT3G11210	43.884	53.0114	34.7567	0.655646	-0.609012	5.42372	0.0983266	1	1.00733
																										AT5G61440	130.148	160.348	99.9471	0.623313	-0.681971	6.98408	0.0989733	1	1.00448
																										AT4G31290	976.552	1124.05	829.05	0.737554	-0.43918	9.91491	0.0991682	1	1.00363
																										AT3G47480	18.4824	9.5818	27.3831	2.85782	1.51492	4.01775	0.0995721	1	1.00186
																										AT5G05960	101.612	69.3637	133.861	1.92984	0.948482	6.59035	0.0996252	1	1.00163
																										AT5G40190	5.68992	3.12034	8.25949	2.64698	1.40435	2.34388	0.0996702	1	1.00143
																										AT5G38610	64.4299	52.5053	76.3545	1.45423	0.540251	5.98452	0.099688	1	1.00136
																										AT5G04230	578.543	650.539	506.547	0.778658	-0.360939	9.16502	0.0996942	1	1.00133
																										AT4G02800	5.68738	3.02917	8.3456	2.75508	1.4621	2.32997	0.0997155	1	1.00124
																										AT5G38510	310.87	265.463	356.277	1.3421	0.424491	8.26461	0.0997199	1	1.00122
																										AT2G26010	212.222	310.152	114.292	0.368505	-1.44024	7.55671	0.0997381	1	1.00114
																										AT2G36270	13.6783	18.2361	9.1205	0.500135	-0.999611	3.68892	0.0998103	1	1.00082
																										AT3G10120	3.29431	5.16953	1.41909	0.274511	-1.86506	1.4375	0.100176	1	0.999238
																										AT1G21120	19.8421	14.3685	25.3158	1.7619	0.817132	4.2534	0.10023	1	0.999003
																										AT3G27640	15.6891	10.9605	20.4178	1.86285	0.897508	3.903	0.100449	1	0.998054
																										AT4G28070	10.7064	14.2693	7.14348	0.500619	-0.998214	3.33573	0.100891	1	0.996148
																										AT4G09320	1891.81	1643.04	2140.58	1.30282	0.381634	10.873	0.100984	1	0.995745
																										AT1G49240	1942.7	2198.52	1686.87	0.767274	-0.382186	10.9112	0.101005	1	0.995657
																										AT3G07510	157.251	180.721	133.781	0.740263	-0.43389	7.28068	0.101063	1	0.99541
																										AT3G56710	145.357	124	166.713	1.34446	0.427025	7.16771	0.101085	1	0.995314
																										AT5G05310	42.7033	51.5937	33.8128	0.655368	-0.609623	5.38431	0.101421	1	0.99387
																										AT3G60440	16.1017	11.4406	20.7628	1.81484	0.85984	3.94601	0.101755	1	0.992446
																										AT1G76490	4778.14	5366.03	4190.26	0.780886	-0.356817	12.2112	0.10185	1	0.992038
																										AT5G48960	182.886	210.792	154.98	0.735228	-0.443737	7.49781	0.101871	1	0.99195
																										AT2G19260	48.4692	57.2942	39.6442	0.691941	-0.53128	5.57468	0.101885	1	0.991888
																										AT3G10190	87.9837	102.366	73.6014	0.719002	-0.475933	6.43963	0.102214	1	0.990488
																										AT3G61920	21.0883	11.9568	30.2198	2.52741	1.33766	4.24859	0.102454	1	0.98947
																										AT1G05970	49.6997	40.1494	59.2501	1.47574	0.561437	5.60803	0.102563	1	0.989008
																										AT4G11290	12.0372	16.6727	7.40175	0.443943	-1.17155	3.47364	0.102766	1	0.988149
																										AT5G01110	3.17941	5.15335	1.20548	0.233921	-2.0959	1.31756	0.10295	1	0.987374
																										AT3G11510	1638.41	1419.89	1856.94	1.30781	0.387153	10.6651	0.103053	1	0.98694
																										AT5G16240	148.513	171.526	125.5	0.731669	-0.450738	7.19692	0.103095	1	0.986764
																										AT2G23560	86.4645	101.645	71.284	0.701305	-0.511886	6.41145	0.103198	1	0.98633
																										AT3G25190	4.6641	6.94125	2.38695	0.343879	-1.54003	2.02518	0.103227	1	0.986206
																										AT5G24660	522.758	409.106	636.41	1.55561	0.637482	8.99507	0.103342	1	0.985722
																										AT2G33610	143.25	164.239	122.261	0.744406	-0.425838	7.14673	0.103514	1	0.985001
																										AT3G20570	243.63	207.949	279.31	1.34316	0.425634	7.91291	0.103916	1	0.983318
																										AT1G30840	69.4166	81.7751	57.0582	0.697745	-0.519228	6.09398	0.104268	1	0.98185
																										AT2G17230	1202.54	1347.34	1057.75	0.785064	-0.349118	10.2213	0.104317	1	0.981644
																										AT1G12140	1039.73	906.023	1173.45	1.29516	0.373132	10.01	0.104366	1	0.981442
																										AT3G22960	3612.18	4051.46	3172.89	0.783146	-0.352647	11.8079	0.104548	1	0.980682
																										AT3G11945	31.1308	24.1527	38.1088	1.57782	0.657936	4.92308	0.104613	1	0.980414
																										AT1G15380	4.46419	7.4679	1.46048	0.195567	-2.35427	1.72357	0.104634	1	0.980328
																										AT1G25290	169.969	195.427	144.51	0.739457	-0.435461	7.39276	0.104807	1	0.97961
																										AT4G23550	23.4389	28.7088	18.1691	0.632874	-0.660011	4.51342	0.104873	1	0.979335
																										AT3G56120	29.147	35.6581	22.6359	0.634805	-0.655615	4.82835	0.104897	1	0.979235
																										AT1G24070	14.3771	21.9413	6.81296	0.310508	-1.6873	3.61193	0.10521	1	0.977945
																										AT4G00780	122.214	102.607	141.821	1.38217	0.466936	6.91446	0.105282	1	0.977647
																										AT5G49230	11.1319	14.7553	7.5086	0.508876	-0.974614	3.39585	0.105686	1	0.975982
																										AT3G58620	261.17	296.055	226.285	0.764335	-0.387723	8.01586	0.105904	1	0.975086
																										AT5G52050	48.1655	37.5497	58.7813	1.56543	0.646556	5.55401	0.106059	1	0.974452
																										AT1G02930	9.97091	6.26096	13.6809	2.18511	1.1277	3.21024	0.106575	1	0.972345
																										AT3G08870	58.003	47.694	68.312	1.4323	0.518331	5.8349	0.106582	1	0.972314
																										AT3G25940	1.70684	3.08995	0.323737	0.104771	-3.25469	0.00023885	0.106793	1	0.971458
																										AT3G15180	38.1665	46.1125	30.2205	0.655364	-0.609631	5.22227	0.106845	1	0.971245
																										AT3G63095	31.7159	24.6794	38.7523	1.57023	0.650976	4.95072	0.106849	1	0.971229
																										AT4G40090	13.5437	9.53523	17.5522	1.84078	0.880314	3.69342	0.10688	1	0.971106
																										AT5G60900	261.608	227.603	295.613	1.29881	0.377188	8.01897	0.106994	1	0.97064
																										AT3G53480	2.72334	4.52356	0.923123	0.20407	-2.29286	1.03103	0.107107	1	0.97018
																										AT3G27420	35.2953	42.6155	27.9751	0.656453	-0.607237	5.10969	0.107178	1	0.969893
																										AT2G28600	94.3762	109.413	79.3397	0.725141	-0.463667	6.5418	0.107424	1	0.968897
																										AT1G20070	104.514	87.4426	121.586	1.39046	0.475564	6.68805	0.107549	1	0.968392
																										AT2G47460	1.68905	3.01299	0.365119	0.121182	-3.04476	0.0688164	0.107699	1	0.967787
																										AT5G59613	1801.9	1560.68	2043.12	1.30913	0.388604	10.8023	0.108057	1	0.966348
																										AT3G06455	46.4119	55.2529	37.5709	0.67998	-0.556436	5.50976	0.108074	1	0.96628
																										AT3G13460	3926.73	4419.92	3433.54	0.776833	-0.364324	11.9276	0.108293	1	0.965401
																										AT3G10060	2866.7	2500.85	3232.55	1.29258	0.370256	11.4733	0.108344	1	0.965196
																										AT5G35732	68.19	79.1488	57.2312	0.723084	-0.467765	6.07261	0.108383	1	0.965039
																										AT5G06300	19.4654	26.0663	12.8646	0.493534	-1.01878	4.19472	0.108485	1	0.964632
																										AT1G64185	14.9818	10.8169	19.1468	1.77009	0.823821	3.84712	0.10865	1	0.963969
																										AT5G52910	31.1228	24.6407	37.6049	1.52613	0.609877	4.92791	0.108869	1	0.963096
																										AT2G41710	439.972	496.776	383.167	0.771307	-0.374622	8.76914	0.109396	1	0.960999
																										AT3G60300	1442.81	1715.13	1170.5	0.682454	-0.551197	10.4685	0.109537	1	0.960441
																										AT1G71050	94.9863	110.629	79.3435	0.717203	-0.479547	6.54981	0.109541	1	0.960422
																										AT1G08480	621.658	537.919	705.397	1.31134	0.391046	9.26677	0.109549	1	0.960392
																										AT5G57655	355.291	400.298	310.284	0.775133	-0.367484	8.46119	0.109606	1	0.960166
																										AT2G21350	2.63731	4.35149	0.923123	0.21214	-2.23691	1.00305	0.109781	1	0.959472
																										AT5G67100	107.32	90.8422	123.799	1.36279	0.446561	6.72857	0.109792	1	0.959431
																										AT1G10780	1.6864	0.362447	3.01034	8.30561	3.05409	0.0628849	0.109827	1	0.959292
																										AT3G13380	79.0627	63.1197	95.0057	1.50517	0.589923	6.27498	0.109869	1	0.959126
																										AT1G32920	270.862	308.57	233.155	0.755601	-0.404304	8.0673	0.110017	1	0.958539
																										AT2G33380	214.475	243.644	185.306	0.76056	-0.394867	7.7312	0.110028	1	0.958497
																										AT5G64400	3542.92	3075.42	4010.41	1.30402	0.382967	11.7781	0.110286	1	0.957481
																										AT3G01550	17.207	11.6187	22.7952	1.96193	0.972277	4.02452	0.11029	1	0.957464
																										AT4G04180	2.2062	3.76827	0.644121	0.170933	-2.5485	0.639654	0.110384	1	0.957095
																										AT5G43040	4.10791	6.23872	1.9771	0.316907	-1.65787	1.81232	0.110601	1	0.956242
																										AT5G64020	107.568	91.1195	124.017	1.36104	0.444706	6.73204	0.110696	1	0.955867
																										AT4G30230	17.33	12.6129	22.0471	1.74798	0.805686	4.05968	0.110866	1	0.955203
																										AT5G45950	19.4575	14.5224	24.3926	1.67965	0.748164	4.23429	0.110972	1	0.954788
																										AT4G08950	328.649	421.835	235.463	0.558186	-0.841181	8.29995	0.111025	1	0.954579
																										AT5G64570	347.911	393.834	301.987	0.766788	-0.3831	8.42989	0.111343	1	0.953335
																										AT4G20740	31.24	38.2522	24.2277	0.633367	-0.658886	4.92803	0.11142	1	0.953037
																										AT5G24380	36.3461	28.8284	43.8639	1.52155	0.605541	5.15219	0.111503	1	0.952712
																										AT5G02070	43.6953	33.0871	54.3035	1.64123	0.714777	5.40558	0.111852	1	0.951358
																										AT5G45470	83.3187	69.3137	97.3237	1.40411	0.489651	6.35989	0.111965	1	0.950919
																										AT5G22700	7.19437	10.1488	4.2399	0.417772	-1.25921	2.71364	0.1122	1	0.950007
																										AT3G01770	416.335	471.002	361.669	0.767871	-0.381064	8.68906	0.112287	1	0.949671
																										AT1G55120	135.516	155.733	115.298	0.740356	-0.433709	7.06608	0.112425	1	0.949137
																										AT5G60860	100.242	78.6849	121.799	1.54794	0.630347	6.61319	0.112648	1	0.948276
																										AT5G56140	197.522	224.501	170.543	0.759655	-0.396583	7.61229	0.112832	1	0.947567
																										AT2G21640	40.6707	49.1093	32.2322	0.656336	-0.607494	5.31418	0.112978	1	0.947004
																										AT3G12700	69.1074	83.2266	54.9882	0.660705	-0.597922	6.08001	0.113047	1	0.94674
																										AT1G20460	6.01423	3.40386	8.6246	2.53377	1.34129	2.43782	0.113122	1	0.946451
																										AT3G02230	416.513	363.033	469.994	1.29463	0.372542	8.69023	0.113433	1	0.945259
																										AT1G75460	640.796	548.922	732.671	1.33475	0.416566	9.30874	0.11358	1	0.944699
																										AT5G63550	225.073	192.552	257.594	1.33779	0.419852	7.79903	0.11363	1	0.944506
																										AT5G15310	136.767	155.868	117.666	0.754906	-0.405631	7.08136	0.113731	1	0.944123
																										AT3G06290	165.132	188.909	141.355	0.74827	-0.41837	7.35237	0.113754	1	0.944034
																										AT4G37870	985.442	1113.21	857.675	0.770453	-0.376222	9.9324	0.114262	1	0.942097
																										AT3G23810	2260.08	1821.08	2699.07	1.48213	0.567672	11.1144	0.114431	1	0.941457
																										AT1G56340	2605.23	2270.85	2939.6	1.29449	0.372385	11.3352	0.114524	1	0.941105
																										AT4G24920	31.3876	24.2157	38.5595	1.59234	0.671145	4.93344	0.1149	1	0.93968
																										AT4G23800	230.114	196.904	263.325	1.33733	0.419353	7.83102	0.115203	1	0.938537
																										AT1G74030	148.371	126.438	170.305	1.34695	0.429691	7.19713	0.11534	1	0.938018
																										AT1G10030	12.1028	8.18251	16.0231	1.95821	0.969535	3.51731	0.11553	1	0.937306
																										AT1G75490	14.1514	18.0802	10.2226	0.565405	-0.822643	3.76502	0.11562	1	0.936969
																										AT3G44713	2.25586	0.678323	3.8334	5.6513	2.49858	0.689335	0.115882	1	0.935982
																										AT1G32450	135.482	110.525	160.439	1.45161	0.537653	7.05705	0.115954	1	0.935713
																										AT3G26090	3.74236	1.7637	5.72103	3.24377	1.69767	1.66744	0.115982	1	0.935608
																										AT1G02720	56.7486	47.1593	66.338	1.40668	0.492292	5.80562	0.116107	1	0.935142
																										AT2G38110	20.3355	25.1025	15.5685	0.620197	-0.689202	4.30516	0.116124	1	0.935078
																										AT2G18240	12.9537	16.8348	9.07249	0.538912	-0.891879	3.62744	0.116202	1	0.934788
																										AT5G05480	118.845	135.414	102.276	0.755282	-0.404914	6.87878	0.116208	1	0.934762
																										AT2G39650	25.0286	19.2646	30.7925	1.5984	0.676627	4.60619	0.116264	1	0.934555
																										AT2G25735	4.84895	7.11135	2.58654	0.36372	-1.4591	2.10057	0.116293	1	0.934447
																										AT1G15860	16.1078	11.5702	20.6454	1.78436	0.835407	3.95005	0.116593	1	0.933327
																										AT1G56600	55.9587	77.6366	34.2808	0.441554	-1.17934	5.689	0.116701	1	0.932924
																										AT1G09280	82.4426	96.2748	68.6104	0.712651	-0.488732	6.34472	0.11674	1	0.932782
																										AT1G05680	4.80668	7.24714	2.36622	0.326504	-1.61483	2.05	0.116975	1	0.931906
																										AT1G61390	2.23274	0.724894	3.74058	5.16018	2.36742	0.719552	0.117005	1	0.931796
																										AT4G17960	12.7528	16.602	8.90361	0.536298	-0.898893	3.60384	0.117066	1	0.931568
																										AT4G10500	58.1009	29.2335	86.9684	2.97496	1.57287	5.65598	0.11708	1	0.931519
																										AT5G62220	373.228	324.297	422.158	1.30176	0.380469	8.53141	0.117174	1	0.931169
																										AT2G01950	163.626	140.423	186.828	1.33046	0.41193	7.3396	0.117193	1	0.931097
																										AT1G65390	4.35398	6.81362	1.89433	0.278022	-1.84673	1.84506	0.117631	1	0.929477
																										AT5G22500	15.443	10.017	20.8689	2.08335	1.05891	3.85383	0.117726	1	0.929129
																										AT4G26660	16.6565	12.127	21.186	1.74702	0.804896	4.00259	0.117915	1	0.92843
																										AT5G23980	5.60552	8.07319	3.13784	0.388674	-1.36337	2.33146	0.11807	1	0.927861
																										AT5G27350	31.2009	23.8004	38.6014	1.62188	0.697666	4.92175	0.118088	1	0.927795
																										AT3G61760	3.67059	1.70291	5.63827	3.31095	1.72725	1.63163	0.118127	1	0.927652
																										AT4G29920	21.1069	15.782	26.4318	1.67481	0.743998	4.3522	0.118171	1	0.927487
																										AT4G22530	148.996	126.756	171.236	1.35091	0.433935	7.20288	0.1183	1	0.927015
																										AT1G12110	2160.8	2428.35	1893.24	0.779642	-0.359116	11.0662	0.118429	1	0.926542
																										AT3G23230	6.89725	4.11258	9.68193	2.35422	1.23525	2.65767	0.118439	1	0.926506
																										AT4G23220	16.5494	12.2505	20.8483	1.70183	0.767089	3.99831	0.118653	1	0.925723
																										AT4G27900	356.94	404.412	309.469	0.765231	-0.386032	8.46667	0.118944	1	0.924656
																										AT4G38660	270.135	232.673	307.596	1.32201	0.402738	8.06353	0.118971	1	0.924561
																										AT3G61220	49.4082	40.9027	57.9136	1.41588	0.501704	5.60498	0.119078	1	0.924167
																										AT3G44350	10.8325	7.39487	14.2701	1.92973	0.9484	3.36073	0.11913	1	0.923979
																										AT5G65140	3.63211	1.62595	5.63827	3.46768	1.79397	1.59827	0.119311	1	0.923319
																										AT5G37770	98.131	113.239	83.0227	0.733162	-0.447796	6.59933	0.119345	1	0.923197
																										AT1G76590	32.4219	39.6937	25.1502	0.633607	-0.658339	4.98167	0.119378	1	0.923074
																										AT3G53190	208.004	178.576	237.432	1.32959	0.410979	7.68588	0.119396	1	0.923009
																										AT3G01680	1493.97	1299.62	1688.31	1.29909	0.3775	10.5326	0.119417	1	0.922935
																										AT3G26320	28.5824	35.3587	21.8061	0.616713	-0.697329	4.79533	0.119425	1	0.922906
																										AT2G16250	22.3011	27.5973	17.0049	0.61618	-0.698577	4.43717	0.119532	1	0.922514
																										AT2G45840	3.21418	1.31007	5.11829	3.90687	1.96601	1.37266	0.119662	1	0.922042
																										AT4G25490	33.1498	42.4723	23.8274	0.561009	-0.833903	4.9915	0.120132	1	0.920341
																										AT3G21520	2.16639	0.678323	3.65446	5.3875	2.42962	0.654852	0.120357	1	0.919529
																										AT1G09850	191.26	223.342	159.179	0.712712	-0.488608	7.55881	0.12099	1	0.91725
																										AT1G72250	34.175	26.7528	41.5972	1.55488	0.636799	5.06002	0.12118	1	0.916569
																										AT3G21560	204.069	233.734	174.404	0.746166	-0.422431	7.65751	0.121203	1	0.916486
																										AT1G67750	177.847	142.035	213.659	1.50427	0.589065	7.44463	0.121321	1	0.916064
																										AT4G04840	26.8076	20.6011	33.014	1.60253	0.680354	4.70483	0.121443	1	0.915628
																										AT5G40670	21.0243	15.62	26.4285	1.69197	0.7587	4.34468	0.121645	1	0.914905
																										AT3G54390	170.41	147.197	193.624	1.3154	0.395507	7.39936	0.121751	1	0.914527
																										AT3G25010	29.2714	22.9278	35.615	1.55335	0.635387	4.83672	0.121779	1	0.914429
																										AT4G02880	172.828	195.276	150.38	0.770089	-0.376903	7.42092	0.122708	1	0.911127
																										AT3G28310	4.02116	6.36832	1.67401	0.262866	-1.9276	1.70711	0.122781	1	0.910867
																										AT5G08565	36.9033	28.9194	44.8872	1.55215	0.634264	5.1711	0.122899	1	0.91045
																										AT1G16630	8.73042	5.67774	11.7831	2.07531	1.05333	3.03198	0.122954	1	0.910259
																										AT1G78850	2577.57	2239.98	2915.17	1.30143	0.380099	11.3193	0.12311	1	0.909706
																										AT2G26650	38.8886	46.6816	31.0956	0.666121	-0.586144	5.25171	0.123214	1	0.909341
																										AT2G24680	3.46715	5.40844	1.52586	0.282126	-1.82559	1.52242	0.123267	1	0.909153
																										AT1G57540	75.8696	88.3539	63.3853	0.717403	-0.479145	6.22565	0.123275	1	0.909126
																										AT5G35360	1488.91	1670.51	1307.3	0.782576	-0.353697	10.5292	0.123303	1	0.909028
																										AT3G21295	63.7008	74.9653	52.4364	0.699476	-0.515653	5.97032	0.123369	1	0.908793
																										AT3G18485	13.1972	9.34485	17.0496	1.82449	0.867495	3.65792	0.123526	1	0.908243
																										AT1G12430	109.079	124.641	93.5171	0.750291	-0.414478	6.7544	0.123678	1	0.907708
																										AT1G05840	120.964	138.34	103.588	0.748793	-0.41736	6.9034	0.123818	1	0.907215
																										AT5G60700	59.2613	69.4375	49.0851	0.706896	-0.50043	5.86743	0.123908	1	0.906901
																										AT5G47590	35.4403	50.8172	20.0634	0.394815	-1.34075	4.99687	0.123933	1	0.906814
																										AT5G52882	287.949	326.651	249.248	0.76304	-0.390168	8.15652	0.123987	1	0.906623
																										AT3G48080	54.3058	45.0495	63.5621	1.41094	0.496655	5.74177	0.124345	1	0.905371
																										AT5G17870	4001.76	3525.05	4478.47	1.27047	0.345362	11.9561	0.124641	1	0.904341
																										AT4G36790	27.4438	33.1535	21.7341	0.655559	-0.609202	4.74649	0.124897	1	0.903446
																										AT1G58070	79.0297	66.2786	91.7807	1.38477	0.469648	6.2853	0.124953	1	0.903253
																										AT3G44220	48.9052	39.9146	57.8958	1.45049	0.536542	5.58712	0.125192	1	0.902424
																										AT1G07135	284.736	320.88	248.593	0.774721	-0.368251	8.14176	0.125568	1	0.90112
																										ATCG00350	184.123	326.915	41.331	0.126427	-2.98362	6.86096	0.125803	1	0.900308
																										AT1G15410	329.714	371.064	288.363	0.777126	-0.36378	8.35363	0.125818	1	0.900258
																										AT1G76990	1024.83	1187.91	861.749	0.725435	-0.463082	9.98266	0.125833	1	0.900207
																										AT5G38900	8.56864	5.43687	11.7004	2.15205	1.10571	2.99563	0.125929	1	0.899874
																										AT3G50260	30.9077	37.1609	24.6544	0.663449	-0.591942	4.91974	0.126148	1	0.899118
																										AT3G49900	42.3208	49.6986	34.943	0.703099	-0.5082	5.38103	0.126243	1	0.898791
																										AT4G21120	5.86484	2.09575	9.63392	4.59688	2.20065	2.1678	0.126441	1	0.898114
																										AT5G21950	34.6117	43.4564	25.7671	0.592943	-0.754036	5.06448	0.12647	1	0.898011
																										AT3G10050	467.489	525.914	409.063	0.777814	-0.362503	8.85743	0.126698	1	0.897229
																										AT1G01110	68.107	79.3107	56.9033	0.717474	-0.479002	6.06994	0.126816	1	0.896827
																										AT1G29740	8.50297	5.51579	11.4901	2.08314	1.05876	2.99295	0.126825	1	0.896795
																										AT5G67600	652	566.762	737.238	1.30079	0.379386	9.33629	0.126888	1	0.896581
																										AT4G17895	6.3093	3.7217	8.8969	2.39055	1.25734	2.52463	0.127131	1	0.895748
																										AT3G61460	30.9957	42.4795	19.5119	0.459326	-1.12241	4.84749	0.127297	1	0.895181
																										AT1G66180	148.88	169.817	127.943	0.753418	-0.408478	7.20359	0.127335	1	0.895054
																										AT2G35550	9.86449	13.2123	6.51666	0.493225	-1.01968	3.21397	0.127681	1	0.893875
																										AT4G00200	20.0029	25.1229	14.8829	0.592404	-0.755346	4.27326	0.12777	1	0.893572
																										AT5G51620	6.27121	3.76631	8.77611	2.33016	1.22043	2.52337	0.127842	1	0.893326
																										AT5G52640	140.423	121.608	159.238	1.30943	0.388942	7.12057	0.127857	1	0.893274
																										AT2G23290	418.198	472.101	364.295	0.771646	-0.373988	8.69596	0.128049	1	0.892624
																										AT5G25230	4.91154	2.74172	7.08137	2.58282	1.36895	2.13955	0.128292	1	0.8918
																										AT2G40765	1017.74	887.345	1148.13	1.2939	0.371726	9.97921	0.128305	1	0.891755
																										AT3G07860	35.2855	42.4759	28.0952	0.661437	-0.596324	5.11041	0.128322	1	0.891699
																										AT4G16780	438.115	491.637	384.593	0.782271	-0.354259	8.76432	0.128485	1	0.891147
																										AT1G26130	110.801	93.8411	127.761	1.36146	0.445151	6.77472	0.12849	1	0.89113
																										AT5G65970	41.7407	33.5728	49.9087	1.48658	0.572	5.35522	0.128517	1	0.89104
																										AT5G61140	148.488	170.754	126.221	0.7392	-0.435963	7.19779	0.128807	1	0.89006
																										AT2G46200	46.5756	54.854	38.2972	0.698166	-0.518358	5.51835	0.128927	1	0.889657
																										AT3G50000	272.938	309.09	236.787	0.766077	-0.384439	8.07966	0.12908	1	0.88914
																										AT4G39230	8.34189	5.54815	11.1356	2.00709	1.0051	2.97456	0.129083	1	0.88913
																										AT4G40010	5.16273	7.55273	2.77272	0.367115	-1.44569	2.19415	0.129136	1	0.888951
																										AT2G34655	17.4068	22.1521	12.6615	0.571571	-0.806996	4.06587	0.129247	1	0.888579
																										AT1G69790	9.30028	6.23872	12.3618	1.98147	0.98657	3.13454	0.129332	1	0.888293
																										AT4G14560	9.29573	6.08873	12.5027	2.05342	1.03803	3.12516	0.12939	1	0.888098
																										AT4G30220	7.30028	4.50542	10.0951	2.24067	1.16393	2.75362	0.129394	1	0.888085
																										AT2G47190	7.29815	4.42845	10.1678	2.29603	1.19914	2.74637	0.129428	1	0.88797
																										AT4G30960	2936.25	3282.4	2590.11	0.789091	-0.341737	11.5097	0.129615	1	0.887344
																										AT4G27130	1232.83	1389.62	1076.05	0.774347	-0.368948	10.256	0.129837	1	0.8866
																										AT3G20670	337.606	293.184	382.027	1.30303	0.381869	8.3866	0.130068	1	0.885829
																										AT1G51080	107.916	91.3469	124.485	1.36277	0.446538	6.73655	0.130137	1	0.885601
																										AT1G77400	25.1042	19.8398	30.3686	1.53069	0.614185	4.61742	0.130141	1	0.885587
																										AT3G47050	4.49578	2.09575	6.8958	3.29037	1.71825	1.92659	0.130283	1	0.885113
																										AT3G50420	8.24775	5.48737	11.0081	2.00609	1.00438	2.95831	0.130444	1	0.884576
																										AT5G26700	9.69104	5.49765	13.8844	2.52552	1.33658	3.12711	0.130445	1	0.884572
																										AT2G43430	26.638	33.3435	19.9325	0.597792	-0.742286	4.68819	0.13056	1	0.884191
																										AT3G55280	7.22094	4.35346	10.0884	2.31734	1.21247	2.7284	0.130678	1	0.883796
																										AT3G07870	20.3998	25.5035	15.2961	0.599766	-0.737529	4.30386	0.130712	1	0.883686
																										AT2G38540	19475.8	17317.1	21634.5	1.24932	0.321139	14.2405	0.131113	1	0.882356
																										AT1G21750	609.89	534.967	684.812	1.2801	0.356258	9.24144	0.131137	1	0.882273
																										AT3G53232	15.562	9.29013	21.834	2.35023	1.2328	3.8321	0.131346	1	0.881583
																										AT1G69530	5682.76	4985.66	6379.86	1.27964	0.35574	12.4614	0.13152	1	0.881008
																										AT3G62900	137.219	157.922	116.515	0.7378	-0.438698	7.08372	0.131609	1	0.880716
																										AT4G39070	20.4016	25.2241	15.5791	0.617628	-0.69519	4.30913	0.131639	1	0.880617
																										AT5G62000	3777.77	4234.5	3321.04	0.784281	-0.350557	11.8727	0.131663	1	0.880537
																										AT2G39290	13.3933	9.44798	17.3387	1.83517	0.875916	3.67796	0.131667	1	0.880522
																										AT5G61590	439.007	526.145	351.869	0.668768	-0.580423	8.7491	0.131869	1	0.879858
																										AT3G60180	10.4998	13.7733	7.22624	0.524655	-0.930558	3.31852	0.131874	1	0.87984
																										AT4G20070	226.093	259.001	193.184	0.745883	-0.422979	7.80532	0.132005	1	0.879409
																										AT3G10800	116.594	133.798	99.3895	0.742833	-0.42889	6.84947	0.132124	1	0.879017
																										AT1G31290	4.52881	2.4582	6.59942	2.68466	1.42474	2.00997	0.13217	1	0.878866
																										AT2G36340	139.147	159.738	118.557	0.742197	-0.430126	7.1045	0.132193	1	0.87879
																										AT5G60470	3.01177	4.77669	1.24686	0.26103	-1.93771	1.28716	0.132195	1	0.878785
																										AT2G26100	17.881	22.391	13.3711	0.597163	-0.743804	4.11295	0.132398	1	0.87812
																										AT2G40130	193.287	221.521	165.054	0.745096	-0.424502	7.57905	0.132434	1	0.878001
																										AT1G05160	49.9809	59.3532	40.6085	0.684183	-0.547545	5.61748	0.132475	1	0.877866
																										AT1G78770	12.5073	8.90544	16.1091	1.80891	0.855118	3.58225	0.132605	1	0.877439
																										AT4G19020	135.41	155.747	115.072	0.738836	-0.436673	7.06473	0.132661	1	0.877257
																										AT1G04020	35.9538	27.7996	44.108	1.58664	0.665977	5.12998	0.132778	1	0.876874
																										AT1G27730	139.556	158.188	120.924	0.764431	-0.387541	7.11173	0.132977	1	0.876224
																										AT4G39670	17.1548	11.2666	23.043	2.04526	1.03228	4.01012	0.133088	1	0.875862
																										AT4G03070	2.95711	4.66737	1.24686	0.267144	-1.90431	1.27045	0.133845	1	0.873397
																										AT1G55180	47.5144	39.5721	55.4567	1.40141	0.486879	5.54985	0.133994	1	0.872916
																										AT5G27290	466.012	409.518	522.505	1.2759	0.351517	8.85354	0.134255	1	0.872069
																										AT3G16720	278.368	314	242.735	0.773042	-0.37138	8.10893	0.13426	1	0.872053
																										AT4G28085	2.94192	4.63697	1.24686	0.268895	-1.89488	1.26574	0.134314	1	0.87188
																										AT4G19510	93.5745	107.76	79.3889	0.736719	-0.440813	6.53127	0.134522	1	0.871207
																										AT1G11700	808.046	909.443	706.649	0.777013	-0.36399	9.64684	0.134609	1	0.870927
																										AT1G22600	15.61	11.4082	19.8117	1.73662	0.796279	3.91014	0.134801	1	0.870306
																										AT4G36780	447.573	502.362	392.784	0.781875	-0.35499	8.79509	0.134874	1	0.870073
																										AT3G28510	30.6169	6.26715	54.9666	8.77058	3.13267	4.21415	0.134969	1	0.869765
																										AT5G27300	49.3992	58.2966	40.5018	0.694754	-0.525425	5.60263	0.135089	1	0.869381
																										ATCG00120	37.5704	58.7354	16.4054	0.279311	-1.84006	4.95613	0.135296	1	0.868715
																										AT1G20350	60.8712	47.182	74.5604	1.58027	0.660174	5.89025	0.13535	1	0.868542
																										AT5G63990	5.78509	3.43819	8.13199	2.3652	1.24196	2.40263	0.135396	1	0.868395
																										AT5G04260	220.558	190.141	250.975	1.31994	0.400475	7.77116	0.135414	1	0.868336
																										AT3G60980	82.7551	94.5987	70.9114	0.749603	-0.415802	6.35585	0.135536	1	0.867946
																										AT3G50650	93.0064	108.123	77.8902	0.720387	-0.473156	6.51995	0.135658	1	0.867556
																										AT5G42900	211.86	242.589	181.132	0.746662	-0.421473	7.71163	0.136086	1	0.866188
																										AT2G32160	452.522	399.107	505.936	1.26767	0.342178	8.81172	0.136287	1	0.865546
																										AT1G64390	908.428	745.329	1071.53	1.43766	0.523718	9.80359	0.136463	1	0.864986
																										AT2G22500	271.967	238.027	305.907	1.28518	0.361971	8.07596	0.136538	1	0.864746
																										AT1G72600	15.3882	11.2543	19.5221	1.73463	0.794627	3.88972	0.136542	1	0.864733
																										AT5G41740	80.9434	68.6617	93.2252	1.35775	0.441215	6.32204	0.136552	1	0.8647
																										AT3G16990	152.896	132.265	173.526	1.31196	0.391722	7.24315	0.136554	1	0.864694
																										AT5G21160	374.723	417.972	331.475	0.793056	-0.334505	8.54001	0.136847	1	0.863765
																										AT5G11620	29.0213	22.2351	35.8075	1.6104	0.687421	4.81848	0.136952	1	0.863432
																										AT4G14910	136.548	118.529	154.568	1.30405	0.383004	7.08059	0.136997	1	0.86329
																										AT4G13410	9.65709	15.6217	3.69249	0.23637	-2.08088	2.92504	0.137038	1	0.86316
																										AT4G22850	4.08744	2.00261	6.17227	3.08211	1.62392	1.81384	0.137086	1	0.863008
																										AT4G22620	13.115	9.37328	16.8567	1.79838	0.846699	3.6519	0.13735	1	0.86217
																										AT1G12030	1.67347	0.315876	3.03107	9.59577	3.2624	-0.0313711	0.137538	1	0.861578
																										AT2G34620	53.195	44.2476	62.1424	1.40442	0.489978	5.71252	0.137555	1	0.861524
																										AT5G40830	13.793	9.71336	17.8727	1.84001	0.879714	3.71983	0.138025	1	0.860042
																										AT4G26055	25.9957	31.9589	20.0325	0.626822	-0.673873	4.66121	0.138114	1	0.859761
																										AT2G02810	77.1292	65.5395	88.719	1.35367	0.436878	6.25273	0.138201	1	0.859488
																										AT3G49570	22.1313	14.5408	29.7219	2.04403	1.03141	4.37775	0.138313	1	0.859136
																										AT3G23930	9.37198	6.24069	12.5033	2.00351	1.00253	3.14297	0.138382	1	0.858921
																										AT2G18660	257.528	155.819	359.236	2.30547	1.20506	7.88626	0.138444	1	0.858725
																										AT2G31200	12.2168	8.45182	15.9817	1.89092	0.919087	3.53881	0.138454	1	0.858694
																										AT2G33770	1773.31	1974.94	1571.68	0.795812	-0.3295	10.7828	0.138538	1	0.858431
																										AT3G55950	46.4956	38.2947	54.6966	1.42831	0.514306	5.51623	0.138601	1	0.858234
																										AT5G20970	114.443	96.9436	131.942	1.36102	0.444684	6.82142	0.138612	1	0.8582
																										AT2G27180	10.6943	14.0142	7.37439	0.526209	-0.926292	3.34567	0.138713	1	0.857883
																										AT4G23660	6.7295	4.0214	9.43761	2.34685	1.23072	2.62306	0.1388	1	0.857609
																										AT1G26660	64.8462	75.2308	54.4617	0.723928	-0.466082	6.00021	0.13893	1	0.857205
																										AT4G03210	140.98	161.221	120.739	0.748903	-0.41715	7.12432	0.139235	1	0.856253
																										AT1G78540	21.6984	26.9673	16.4295	0.609237	-0.714924	4.39568	0.13926	1	0.856173
																										AT1G33840	1.64561	0.346268	2.94496	8.50484	3.08828	0.014104	0.139487	1	0.855466
																										AT2G04240	143.989	163.676	124.301	0.759436	-0.397001	7.1562	0.139598	1	0.85512
																										AT2G14610	1858.37	409.061	3307.69	8.08604	3.01543	10.1839	0.139644	1	0.854978
																										AT4G30930	78.1419	90.2632	66.0206	0.731423	-0.451223	6.27045	0.139666	1	0.85491
																										AT1G70560	82.906	69.2856	96.5264	1.39317	0.478368	6.35367	0.13989	1	0.854212
																										AT5G44005	138.598	170.069	107.127	0.629901	-0.666804	7.07658	0.139897	1	0.854192
																										AT1G13750	154.784	133.086	176.482	1.32608	0.407164	7.25979	0.140016	1	0.853824
																										AT2G33620	411.486	361.729	461.242	1.2751	0.350614	8.67407	0.140026	1	0.85379
																										AT3G54260	62.1111	52.4181	71.8041	1.36983	0.454002	5.93899	0.140128	1	0.853475
																										AT3G02340	281.519	316.355	246.684	0.77977	-0.35888	8.12596	0.140139	1	0.853442
																										AT5G55700	95.8778	110.097	81.6584	0.741694	-0.431103	6.56708	0.140188	1	0.853288
																										AT3G22620	2.54739	4.08219	1.01259	0.248052	-2.01129	1.0237	0.140509	1	0.852296
																										AT1G11755	5.52179	7.77153	3.27205	0.42103	-1.24801	2.3342	0.140798	1	0.851403
																										AT5G47230	38.2614	45.3797	31.1431	0.686277	-0.543137	5.23241	0.140831	1	0.851302
																										AT4G05190	20.0672	14.9355	25.199	1.68719	0.754619	4.27798	0.140975	1	0.850858
																										AT1G04490	1.62324	0.346268	2.90022	8.37565	3.0662	0.00306254	0.141099	1	0.850477
																										AT5G54200	82.5793	94.1953	70.9634	0.753365	-0.408579	6.35329	0.141101	1	0.85047
																										AT2G02060	5.49865	7.94557	3.05173	0.384079	-1.38053	2.29989	0.141139	1	0.850354
																										AT2G32400	72.8073	84.2271	61.3876	0.728834	-0.456338	6.16804	0.14128	1	0.849918
																										AT2G22370	22.1864	16.9625	27.4103	1.61594	0.692375	4.43046	0.141346	1	0.849718
																										AT3G26340	160.714	138.352	183.077	1.32326	0.404101	7.31425	0.141349	1	0.849709
																										AT4G36620	9.43739	6.54039	12.3344	1.88588	0.91524	3.167	0.141363	1	0.849664
																										AT1G19300	299.756	263.211	336.3	1.27768	0.353531	8.21684	0.141441	1	0.849425
																										AT2G36310	267.69	227.96	307.42	1.34857	0.431431	8.04835	0.141466	1	0.849349
																										AT1G04380	2.52051	4.11454	0.926476	0.225171	-2.15091	0.965279	0.141506	1	0.849225
																										AT1G29240	5.37786	3.05759	7.69813	2.51771	1.33211	2.27845	0.1416	1	0.848935
																										AT1G26960	4.51959	7.05872	1.98045	0.280568	-1.83358	1.90262	0.141763	1	0.848438
																										AT1G15220	43.3565	51.3915	35.3214	0.6873	-0.540987	5.41296	0.141844	1	0.848189
																										AT1G79450	19.3664	14.7533	23.9795	1.62536	0.700763	4.23335	0.141984	1	0.84776
																										AT4G09830	879.68	979.415	779.944	0.796337	-0.328549	9.7715	0.142062	1	0.847523
																										AT1G13370	6.54604	4.16111	8.93097	2.14629	1.10185	2.60789	0.142208	1	0.847076
																										AT3G13330	300.339	253.558	347.119	1.36899	0.453114	8.21273	0.142283	1	0.846848
																										AT2G34200	23.1857	28.3645	18.0068	0.634836	-0.655545	4.49824	0.142304	1	0.846784
																										AT5G60180	5.34655	2.95024	7.74286	2.62449	1.39204	2.25685	0.142319	1	0.846738
																										AT5G14790	24.0942	18.9772	29.2112	1.53928	0.62226	4.55732	0.142408	1	0.846466
																										AT5G61200	12.3301	15.774	8.88631	0.563353	-0.827888	3.56553	0.142571	1	0.84597
																										AT5G61480	303.916	264.843	342.99	1.29507	0.373028	8.23551	0.142707	1	0.845555
																										AT4G39950	677.301	802.397	552.205	0.688195	-0.539112	9.37862	0.142909	1	0.844939
																										AT3G49620	6.50398	4.03561	8.97235	2.22329	1.1527	2.58914	0.143016	1	0.844616
																										AT1G23890	15.6957	11.6452	19.7463	1.69566	0.761846	3.92259	0.143044	1	0.844532
																										AT3G55560	128.593	154.444	102.742	0.665237	-0.588059	6.97691	0.14305	1	0.844512
																										AT2G33110	5.3077	3.04142	7.57398	2.49028	1.31631	2.2629	0.143221	1	0.843992
																										AT2G36330	88.7522	75.621	101.883	1.34729	0.430058	6.45574	0.14323	1	0.843965
																										AT3G23090	44.4632	36.5145	52.4119	1.43537	0.521424	5.45111	0.143269	1	0.843848
																										AT5G57310	2.36675	4.00326	0.730238	0.182411	-2.45474	0.773806	0.143423	1	0.843382
																										AT2G16700	139.535	121.498	157.571	1.2969	0.375067	7.11233	0.143428	1	0.843366
																										AT3G09390	17291.5	19377.8	15205.2	0.78467	-0.349841	14.0672	0.143479	1	0.843212
																										AT5G45000	6.47451	4.0214	8.92761	2.22003	1.15058	2.58299	0.143588	1	0.842882
																										AT1G61740	314.111	356.348	271.874	0.762946	-0.390347	8.28197	0.143637	1	0.842733
																										AT3G28455	1.58903	0.315876	2.86219	9.06113	3.17969	-0.072725	0.143647	1	0.842702
																										AT1G04530	538.412	476.18	600.643	1.26138	0.335	9.06286	0.143746	1	0.842404
																										AT2G02050	63.3847	50.9863	75.7831	1.48634	0.571768	5.95792	0.143823	1	0.842172
																										AT5G50450	228.288	262.142	194.433	0.741708	-0.431076	7.81867	0.143835	1	0.842135
																										AT5G11950	281.408	315.611	247.204	0.783258	-0.35244	8.12578	0.143924	1	0.841866
																										AT5G09320	70.0672	80.961	59.1735	0.730888	-0.452277	6.11302	0.143963	1	0.84175
																										AT3G62290	3355.59	3889.58	2821.61	0.725428	-0.463095	11.6939	0.143992	1	0.841662
																										AT3G24495	54.6312	44.8954	64.367	1.43371	0.519754	5.74837	0.144074	1	0.841414
																										AT3G15510	68.7173	84.2537	53.1808	0.631199	-0.663834	6.06475	0.144226	1	0.840958
																										AT1G57630	1.58019	0.346268	2.8141	8.12695	3.02271	-0.0186809	0.144324	1	0.840662
																										AT1G15400	691.601	769.517	613.685	0.797493	-0.326456	9.42458	0.144368	1	0.840529
																										AT2G47180	117.158	137.423	96.8929	0.705069	-0.504164	6.8504	0.144505	1	0.840116
																										AT1G01640	16.493	21.2268	11.7591	0.553973	-0.852112	3.98176	0.144549	1	0.839985
																										AT5G63780	644.309	561.858	726.76	1.2935	0.371275	9.3197	0.144698	1	0.839539
																										AT1G73320	77.9449	90.065	65.8249	0.73086	-0.452334	6.26673	0.144748	1	0.839387
																										AT3G23290	65.1095	54.5847	75.6342	1.38563	0.470541	6.0057	0.144914	1	0.838889
																										AT1G78460	650.504	809.26	491.748	0.607652	-0.718683	9.30112	0.145077	1	0.838402
																										AT1G27045	9.87956	13.1597	6.59942	0.501487	-0.995715	3.2202	0.145108	1	0.838309
																										AT4G33050	288.421	249.345	327.498	1.31343	0.393344	8.15867	0.145223	1	0.837963
																										AT2G01650	138.296	118.82	157.772	1.32782	0.409059	7.09717	0.145244	1	0.837901
																										AT5G26740	9.83481	12.8499	6.81974	0.530724	-0.913966	3.2267	0.145412	1	0.837398
																										AT5G18590	232.88	261.302	204.458	0.782461	-0.35391	7.85262	0.145512	1	0.837102
																										AT4G16690	239.649	272.405	206.894	0.759508	-0.396862	7.89118	0.145619	1	0.836783
																										AT3G02030	46.3495	37.6932	55.0058	1.4593	0.54528	5.50887	0.145623	1	0.836771
																										AT4G34540	26.9265	32.9286	20.9243	0.635446	-0.65416	4.71419	0.145657	1	0.836667
																										AT3G23330	19.3721	24.1163	14.628	0.606561	-0.721276	4.2313	0.145819	1	0.836186
																										AT5G09700	1.5595	0.346268	2.77272	8.00744	3.00134	-0.0293672	0.145934	1	0.835844
																										AT5G49880	55.5189	65.0151	46.0226	0.707876	-0.498432	5.77349	0.145962	1	0.83576
																										AT2G34925	51.9359	42.79	61.0819	1.42748	0.513472	5.67594	0.146113	1	0.835312
																										AT1G48880	8.63806	11.5824	5.69367	0.491578	-1.02451	3.02161	0.146193	1	0.835074
																										AT2G04410	1349.28	1504.61	1193.95	0.793527	-0.333648	10.3883	0.14627	1	0.834845
																										AT1G67690	7.33959	4.86983	9.80935	2.01431	1.01029	2.78901	0.146347	1	0.834616
																										AT1G53780	452.921	506.156	399.686	0.78965	-0.340715	8.81308	0.146378	1	0.834525
																										AT3G18660	44.6127	36.4338	52.7915	1.44897	0.53503	5.45472	0.146496	1	0.834175
																										AT1G68238	324.85	242.066	407.634	1.68398	0.751872	8.29519	0.146567	1	0.833964
																										AT5G43310	238.087	266.665	209.509	0.785663	-0.348018	7.88487	0.146583	1	0.833915
																										AT5G23420	151.847	126.372	177.321	1.40316	0.48868	7.22588	0.146613	1	0.833826
																										AT3G48340	1.57219	2.82065	0.323737	0.114774	-3.12313	-0.0655402	0.146954	1	0.832819
																										AT5G67570	213.373	241.593	185.152	0.766381	-0.383866	7.7245	0.146999	1	0.832686
																										AT5G62360	363.567	431.041	296.093	0.686924	-0.541777	8.48079	0.147041	1	0.832562
																										AT1G32560	2.06156	3.43426	0.688856	0.200584	-2.31772	0.621135	0.147078	1	0.832451
																										AT4G09890	3.12201	1.35665	4.88738	3.60254	1.84902	1.36455	0.147145	1	0.832255
																										AT4G12720	71.9593	60.2824	83.6361	1.3874	0.472388	6.14986	0.147163	1	0.832201
																										AT1G77380	8.2462	5.50158	10.9908	1.99776	0.998382	2.95904	0.147279	1	0.83186
																										AT3G45930	300.53	261.954	339.106	1.29452	0.372422	8.21938	0.147441	1	0.83138
																										AT5G01550	3.10599	1.41743	4.79456	3.38257	1.75812	1.38234	0.147777	1	0.830393
																										AT5G67280	326.415	287.531	365.299	1.27047	0.345363	8.34025	0.147827	1	0.830246
																										AT1G15190	6.68489	9.21935	4.15043	0.450187	-1.1514	2.62896	0.147845	1	0.830194
																										AT4G24780	1907.16	1678.84	2135.48	1.27199	0.347093	10.8868	0.148012	1	0.829702
																										AT4G00231	48.6973	56.6965	40.6981	0.717824	-0.478298	5.58604	0.148028	1	0.829655
																										AT5G49390	6.20377	3.83102	8.57652	2.2387	1.16266	2.51906	0.148254	1	0.828995
																										AT3G28720	81.3128	93.7944	68.8313	0.733853	-0.446436	6.32821	0.148297	1	0.828866
																										AT1G54920	260.586	298.276	222.895	0.747277	-0.420285	8.01036	0.148322	1	0.828794
																										ATCG00750	21.4263	26.2748	16.5777	0.630937	-0.664433	4.38339	0.148398	1	0.828572
																										AT5G09800	1.5262	0.362447	2.68996	7.42166	2.89174	-0.0182871	0.148612	1	0.827946
																										AT2G23100	18.3993	22.539	14.2596	0.632662	-0.660493	4.16411	0.148779	1	0.827459
																										AT2G23430	213.387	239.909	186.866	0.778905	-0.360482	7.7261	0.148789	1	0.827429
																										AT4G40000	1.52361	0.315876	2.73134	8.64688	3.11218	-0.106481	0.148825	1	0.827323
																										AT3G57570	34.3131	40.9856	27.6407	0.674399	-0.568326	5.07288	0.148977	1	0.826882
																										AT5G61000	18.9427	13.6578	24.2276	1.7739	0.826928	4.18512	0.149001	1	0.826811
																										AT5G22280	16.6313	21.0283	12.2343	0.581803	-0.781397	4.00356	0.149103	1	0.826515
																										AT5G19930	74.6463	63.3524	85.9402	1.35654	0.439934	6.20529	0.149487	1	0.825397
																										AT1G07090	334.064	376.138	291.99	0.776286	-0.365341	8.37245	0.149535	1	0.825257
																										AT2G18100	11.7019	15.0894	8.31428	0.551	-0.859876	3.48553	0.149659	1	0.824898
																										AT1G30420	77.3586	89.1854	65.5318	0.734782	-0.444612	6.25643	0.14983	1	0.824402
																										AT1G47370	3.05491	1.35665	4.75317	3.50362	1.80885	1.34447	0.149835	1	0.824386
																										AT3G27630	7.17726	4.41424	9.94028	2.25187	1.17112	2.72773	0.149945	1	0.824067
																										AT4G15150	1.52464	2.72554	0.323737	0.118779	-3.07365	-0.0902823	0.150069	1	0.82371
																										AT1G25682	78.0188	89.5383	66.4992	0.74269	-0.429168	6.26985	0.150095	1	0.823633
																										AT4G38530	24.3786	29.2759	19.4813	0.665439	-0.587621	4.57783	0.150318	1	0.822989
																										AT2G43510	45.2408	54.5605	35.921	0.65837	-0.603029	5.46827	0.150322	1	0.822977
																										AT1G29070	2783.44	2454.27	3112.61	1.26824	0.342833	11.4325	0.150558	1	0.822297
																										AT5G47730	56.7994	47.6291	65.9697	1.38507	0.469959	5.80875	0.15086	1	0.821425
																										AT3G11340	2.10324	0.662144	3.54434	5.35283	2.4203	0.615368	0.150974	1	0.821099
																										AT2G34730	49.6126	57.9724	41.2528	0.711593	-0.490875	5.61186	0.150996	1	0.821036
																										AT2G45760	4.54601	2.06536	7.02665	3.40214	1.76644	1.92962	0.151022	1	0.820961
																										AT5G66490	194.874	220.466	169.282	0.767838	-0.381126	7.59385	0.151083	1	0.820785
																										AT5G65010	723.124	580.277	865.971	1.49234	0.577576	9.46939	0.151151	1	0.820589
																										AT1G09000	23.2112	18.3921	28.0303	1.52404	0.607899	4.50497	0.151189	1	0.82048
																										AT4G39410	6.06208	3.67513	8.44902	2.29897	1.20099	2.47829	0.151191	1	0.820473
																										AT4G00752	223.988	252.714	195.262	0.772661	-0.372092	7.79532	0.151318	1	0.820109
																										AT5G24510	3.01445	1.40322	4.62567	3.29648	1.72093	1.3492	0.151512	1	0.819552
																										AT5G45510	1399.64	1221.82	1577.47	1.29108	0.368581	10.4391	0.151927	1	0.818365
																										AT3G23730	7.76735	10.4544	5.08026	0.485944	-1.04114	2.86547	0.151946	1	0.818312
																										AT1G72410	198.54	223.091	173.989	0.779903	-0.358633	7.62217	0.151948	1	0.818306
																										AT2G38730	58.6311	67.7706	49.4915	0.73028	-0.453478	5.85585	0.151963	1	0.818263
																										AT1G80340	26.186	20.5707	31.8012	1.54594	0.628488	4.67677	0.151972	1	0.818236
																										AT5G02370	10.4852	7.29976	13.6707	1.87276	0.905168	3.32043	0.152087	1	0.817907
																										ATCG00080	1.49516	2.71133	0.279002	0.102903	-3.28065	-0.201326	0.152088	1	0.817906
																										AT5G41700	1606.49	1801.44	1411.55	0.783569	-0.351867	10.639	0.152221	1	0.817526
																										AT5G58370	15.4994	19.5501	11.4488	0.585612	-0.771983	3.90311	0.152299	1	0.817302
																										AT1G36390	26.4633	20.8118	32.1148	1.54311	0.625838	4.69225	0.152345	1	0.817171
																										AT1G04410	10200.8	9033.36	11368.2	1.25847	0.331666	13.3069	0.15237	1	0.817101
																										AT2G39560	1.48055	0.315876	2.64522	8.37425	3.06596	-0.12959	0.152469	1	0.816817
																										AT3G13222	121.165	137.895	104.435	0.757355	-0.400959	6.90694	0.152545	1	0.816603
																										AT2G26030	5.84261	8.27173	3.41349	0.41267	-1.27694	2.40972	0.15255	1	0.816587
																										AT4G33740	387.127	435.231	339.023	0.778949	-0.360399	8.58544	0.152582	1	0.816496
																										AT1G49790	1.48714	2.65054	0.323737	0.12214	-3.03339	-0.11041	0.15265	1	0.816304
																										AT1G10900	217.08	188.296	245.865	1.30574	0.384862	7.74929	0.152825	1	0.815804
																										AT5G01900	2.56805	0.947628	4.18846	4.41995	2.14403	0.994407	0.152997	1	0.815316
																										AT3G05790	6.99792	4.40003	9.59582	2.18085	1.12489	2.69996	0.153156	1	0.814865
																										AT5G23320	5.788	8.24526	3.33073	0.403956	-1.30773	2.3897	0.153321	1	0.814398
																										AT1G73810	25.4028	17.1468	33.6587	1.96298	0.973044	4.58639	0.153471	1	0.813974
																										AT1G09240	3.36197	5.15335	1.5706	0.304772	-1.7142	1.50841	0.153546	1	0.813762
																										AT1G62305	3.36197	5.15335	1.5706	0.304772	-1.7142	1.50841	0.153546	1	0.813762
																										AT5G05460	51.5067	42.9577	60.0558	1.39802	0.483388	5.66654	0.153605	1	0.813594
																										AT5G67480	89.868	115.654	64.0818	0.554081	-0.851831	6.42776	0.153618	1	0.813559
																										AT5G04660	59.2501	48.3077	70.1925	1.45303	0.539062	5.86371	0.153697	1	0.813334
																										AT1G30700	1.47188	2.66476	0.279002	0.104701	-3.25565	-0.213824	0.153734	1	0.813231
																										AT5G19170	12.7718	16.5919	8.95169	0.539523	-0.890243	3.60728	0.153736	1	0.813223
																										AT1G08180	29.7225	35.6724	23.7726	0.666413	-0.585512	4.86398	0.153802	1	0.813038
																										AT1G02950	2.55156	1.0388	4.06432	3.91249	1.96809	1.03897	0.15381	1	0.813017
																										AT5G19875	38.6235	31.7058	45.5413	1.43637	0.52243	5.24789	0.153883	1	0.812809
																										AT1G08250	415.48	367.567	463.393	1.2607	0.334229	8.68898	0.154146	1	0.812067
																										AT1G18910	16.5408	12.5157	20.566	1.64322	0.716522	4.00393	0.154253	1	0.811766
																										AT3G25500	444.774	495.312	394.237	0.795936	-0.329275	8.78756	0.154272	1	0.811713
																										AT4G23570	511.525	448.519	574.531	1.28095	0.357214	8.98763	0.154382	1	0.811404
																										AT1G27120	145.791	127.158	164.424	1.29307	0.370795	7.17588	0.154595	1	0.810805
																										AT1G63440	30.4764	24.167	36.7859	1.52216	0.606118	4.89802	0.15472	1	0.810453
																										AT2G47860	119.619	103.881	135.358	1.30301	0.381847	6.88971	0.15476	1	0.810343
																										AT2G42290	37.4201	44.179	30.6611	0.694021	-0.52695	5.20181	0.154987	1	0.809705
																										AT3G27620	2.52117	0.97802	4.06432	4.15566	2.05508	0.995474	0.155333	1	0.808735
																										AT3G54920	1302.88	1445.47	1160.28	0.802702	-0.317063	10.3388	0.155381	1	0.808603
																										AT2G27920	92.5586	80.2579	104.859	1.30653	0.385741	6.51944	0.155463	1	0.808374
																										AT1G06390	296.956	335.844	258.068	0.768418	-0.380037	8.20163	0.155664	1	0.807813
																										AT1G30757	20.3935	25.1531	15.6339	0.621548	-0.686062	4.30963	0.155798	1	0.807438
																										AT2G19600	11.9949	8.5935	15.3963	1.79162	0.841262	3.52388	0.155812	1	0.8074
																										AT1G75280	739.411	655.757	823.065	1.25514	0.327844	9.52094	0.155877	1	0.807219
																										AT1G62110	2.0214	0.708715	3.33408	4.7044	2.23401	0.620283	0.155972	1	0.806952
																										AT1G14820	86.2607	100.067	72.4545	0.724059	-0.46582	6.41191	0.156045	1	0.806751
																										AT2G22000	4.22877	6.07058	2.38695	0.3932	-1.34667	1.9285	0.156101	1	0.806594
																										AT1G09050	15.8993	19.9086	11.8899	0.597226	-0.74365	3.9435	0.156281	1	0.806093
																										AT5G64930	10.8499	7.45369	14.2461	1.91128	0.934541	3.36523	0.156306	1	0.806024
																										AT3G14210	20100.3	22288.9	17911.8	0.80362	-0.315415	14.2863	0.156497	1	0.805493
																										AT5G43430	8.69183	5.81746	11.5662	1.98819	0.991455	3.03612	0.156578	1	0.805269
																										AT3G62020	126.772	108.722	144.821	1.33202	0.41362	6.97131	0.156645	1	0.805082
																										AT5G15750	4.4655	2.34888	6.58212	2.80224	1.48658	1.97526	0.156752	1	0.804786
																										AT1G60660	7.41196	4.7909	10.033	2.09418	1.06639	2.79349	0.157108	1	0.803801
																										AT4G24140	9.51852	6.41685	12.6202	1.96673	0.975795	3.16976	0.157191	1	0.803572
																										AT3G04440	4.17304	6.13137	2.21472	0.361211	-1.46909	1.88167	0.157286	1	0.803309
																										AT4G09170	2.00071	0.708715	3.2927	4.64601	2.21599	0.611274	0.157297	1	0.80328
																										AT3G02990	15.555	19.6919	11.418	0.579831	-0.786297	3.90638	0.157411	1	0.802965
																										AT1G56250	4.79949	0.708715	8.89027	12.5442	3.64895	1.32775	0.157426	1	0.802922
																										ATCG00490	949.005	1677.6	220.413	0.131386	-2.92811	9.24812	0.157515	1	0.802677
																										AT5G20500	253.118	221.141	285.096	1.2892	0.36648	7.97206	0.157576	1	0.802511
																										AT5G27420	146.735	114.281	179.19	1.56798	0.648903	7.16089	0.157578	1	0.802504
																										AT3G48630	10.9477	4.68354	17.2119	3.67497	1.87773	3.16647	0.157714	1	0.802131
																										AT5G18010	22.7995	18.1067	27.4924	1.51836	0.602514	4.47971	0.157818	1	0.801842
																										AT1G32220	240.209	208.357	272.06	1.30574	0.384867	7.89535	0.158175	1	0.800862
																										AT5G61160	10.0397	16.3148	3.76466	0.230751	-2.11559	2.97032	0.158563	1	0.799797
																										AT1G22160	49.1482	57.3467	40.9497	0.714072	-0.485858	5.59871	0.158671	1	0.799502
																										AT1G68110	78.5252	93.3173	63.7331	0.682972	-0.550101	6.26902	0.158759	1	0.799262
																										AT2G32960	11.719	8.43761	15.0004	1.7778	0.830091	3.49188	0.158879	1	0.798932
																										AT5G01910	15.3932	11.4467	19.3398	1.68956	0.756644	3.89518	0.158928	1	0.798799
																										AT3G15450	78.4164	103.552	53.2812	0.514537	-0.958652	6.21488	0.158967	1	0.798692
																										AT1G76520	67.9872	84.4226	51.5519	0.61064	-0.711605	6.04376	0.158974	1	0.798673
																										AT5G55590	5.65635	3.32886	7.98384	2.39837	1.26205	2.36606	0.159062	1	0.798434
																										AT1G47840	27.7603	22.3586	33.162	1.48319	0.568699	4.76711	0.159077	1	0.798393
																										AT5G49400	323.47	359.406	287.534	0.800026	-0.321882	8.32853	0.159084	1	0.798375
																										AT3G25150	595.294	660.705	529.883	0.801997	-0.318331	9.2087	0.159097	1	0.798339
																										AT3G29270	18.7147	23.3488	14.0806	0.603055	-0.729639	4.18045	0.159108	1	0.798307
																										AT1G56150	243.615	272.779	214.452	0.786174	-0.34708	7.91805	0.159178	1	0.798117
																										AT2G28840	2009.29	2224.21	1794.37	0.806742	-0.309821	10.9642	0.159463	1	0.797341
																										AT3G12915	124.492	106.847	142.137	1.33028	0.411733	6.94527	0.159645	1	0.796846
																										AT1G72950	4.36251	2.31849	6.40653	2.76324	1.46636	1.94636	0.15975	1	0.796559
																										AT3G10440	55.1794	64.2736	46.0853	0.717018	-0.47992	5.76619	0.15996	1	0.795989
																										AT2G44740	4.35534	2.34888	6.3618	2.70844	1.43746	1.9507	0.159964	1	0.795978
																										AT2G44290	945.34	841.539	1049.14	1.24669	0.318107	9.87594	0.159966	1	0.795972
																										AT5G62770	76.9834	62.3222	91.6446	1.4705	0.556304	6.23983	0.160072	1	0.795684
																										AT1G33520	501.957	557.01	446.904	0.802326	-0.317739	8.96269	0.160596	1	0.794265
																										AT1G18460	38.4122	45.2055	31.6189	0.699448	-0.515711	5.24057	0.160627	1	0.79418
																										AT2G24440	70.8719	81.6126	60.1312	0.736788	-0.440678	6.13038	0.160717	1	0.793939
																										AT5G24200	35.8058	13.1013	58.5103	4.46598	2.15898	4.79113	0.160732	1	0.793898
																										AT3G54210	4649.63	4109.01	5190.24	1.26314	0.33701	12.1731	0.160758	1	0.793827
																										AT1G13380	255.011	286.189	223.834	0.782119	-0.35454	7.98355	0.160872	1	0.793519
																										AT3G58810	4.32464	2.41163	6.23765	2.58649	1.371	1.95551	0.160886	1	0.793482
																										AT4G37295	4.39212	2.12615	6.6581	3.13154	1.64687	1.91168	0.160995	1	0.793188
																										AT4G23880	9.14238	12.3054	5.97938	0.485916	-1.04122	3.10061	0.161501	1	0.791826
																										AT5G22310	83.5944	98.3512	68.8375	0.699915	-0.514749	6.3625	0.161528	1	0.791751
																										AT2G22840	80.1928	91.0716	69.314	0.761094	-0.393854	6.312	0.161576	1	0.791622
																										AT2G32920	89.477	77.5184	101.436	1.30854	0.387953	6.47044	0.161585	1	0.791598
																										AT2G46330	1079.66	1188.76	970.557	0.816448	-0.292568	10.069	0.161702	1	0.791285
																										AT5G04690	31.4352	25.479	37.3913	1.46754	0.553395	4.94793	0.162096	1	0.790228
																										AT3G21690	251.363	281.633	221.093	0.785038	-0.349166	7.96309	0.162129	1	0.790139
																										AT5G62670	2487.08	2788.19	2185.97	0.784011	-0.351053	11.2696	0.162139	1	0.790114
																										AT3G55500	556.432	445.955	666.91	1.49547	0.580594	9.09105	0.162176	1	0.790015
																										AT4G32210	1.69518	3.02524	0.365119	0.120691	-3.05061	0.071743	0.162466	1	0.789237
																										AT3G22120	598.69	712.922	484.457	0.679537	-0.557375	9.19891	0.162638	1	0.788778
																										AT3G46640	819.521	914.249	724.793	0.792774	-0.335018	9.66893	0.162717	1	0.788567
																										AT5G13520	153.897	134.642	173.153	1.28602	0.362913	7.25444	0.163037	1	0.787713
																										AT1G53060	6.2027	8.57535	3.83005	0.446635	-1.16283	2.51878	0.163296	1	0.787024
																										AT2G25460	7.4547	4.72815	10.1813	2.15333	1.10657	2.79456	0.163993	1	0.785175
																										AT3G03220	100.767	86.0897	115.444	1.34097	0.42328	6.63941	0.164091	1	0.784916
																										AT5G38120	22.1215	17.3492	26.8937	1.55014	0.632397	4.433	0.164154	1	0.784748
																										AT2G18120	7.93515	10.8554	5.01488	0.461969	-1.11413	2.88328	0.164182	1	0.784675
																										AT3G03780	2109.01	1866.88	2351.14	1.25939	0.332729	11.0328	0.164455	1	0.783953
																										AT5G45680	496.624	426.864	566.383	1.32685	0.408003	8.94163	0.164532	1	0.783749
																										AT4G39220	110.897	128.435	93.3586	0.726891	-0.460189	6.77481	0.164536	1	0.783739
																										AT2G35920	209.163	234.247	184.079	0.785834	-0.347703	7.69803	0.164631	1	0.783489
																										AT3G21220	121.278	104.861	137.695	1.31312	0.392995	6.90883	0.164746	1	0.783186
																										AT1G06440	10.7588	14.0264	7.49122	0.534079	-0.904876	3.35764	0.164823	1	0.782981
																										AT4G35070	34.7452	41.3159	28.1746	0.681931	-0.552302	5.09247	0.165036	1	0.782422
																										AT2G01021	77.7708	129.276	26.2658	0.203177	-2.29919	5.86471	0.16515	1	0.782122
																										AT4G34020	24.5787	29.9519	19.2056	0.641214	-0.641122	4.58401	0.165507	1	0.781184
																										AT3G58110	372.917	417.624	328.211	0.7859	-0.347582	8.53227	0.16551	1	0.781176
																										AT3G02040	37.0073	43.8147	30.1999	0.689264	-0.536872	5.18491	0.165635	1	0.780849
																										AT2G36930	243.386	273.944	212.828	0.776903	-0.364193	7.91564	0.165667	1	0.780763
																										AT1G75590	25.5666	20.2305	30.9026	1.52752	0.611195	4.64406	0.165673	1	0.780747
																										AT5G39990	69.2971	58.2133	80.3808	1.3808	0.465503	6.09603	0.165695	1	0.78069
																										AT5G01890	434.831	386.57	483.092	1.24969	0.321567	8.75537	0.165772	1	0.780488
																										AT2G33530	708.401	617.101	799.701	1.2959	0.373954	9.45634	0.166078	1	0.779689
																										AT2G02080	364.668	403.056	326.28	0.809517	-0.304867	8.5024	0.166093	1	0.779648
																										AT1G70830	1729.02	1549.93	1908.11	1.23109	0.299935	10.748	0.166203	1	0.779362
																										AT1G58030	161.649	183.682	139.617	0.760098	-0.395744	7.3232	0.166239	1	0.779266
																										AT2G41140	151.666	132.99	170.343	1.28087	0.357119	7.23374	0.166243	1	0.779257
																										AT4G02940	772.596	682.693	862.5	1.26338	0.337288	9.58374	0.166279	1	0.779162
																										AT1G65290	21.7744	16.8105	26.7383	1.59057	0.669543	4.40606	0.166296	1	0.77912
																										AT1G08930	121.588	137.813	105.363	0.764534	-0.387347	6.9129	0.166379	1	0.778903
																										AT2G43680	2149.67	2395.78	1903.56	0.794546	-0.331796	11.0604	0.166573	1	0.778395
																										AT5G45390	167.128	145.282	188.974	1.30074	0.379333	7.37237	0.166574	1	0.778393
																										AT1G26910	32.9638	27.2307	38.6969	1.42107	0.506981	5.02065	0.166683	1	0.778109
																										AT5G38850	11.3821	8.22909	14.5352	1.76632	0.820744	3.4511	0.1669	1	0.777545
																										AT1G31220	48.6399	40.1452	57.1346	1.4232	0.509138	5.58172	0.166903	1	0.777536
																										AT3G59370	14.8645	10.2338	19.4952	1.90497	0.929772	3.82016	0.166919	1	0.777495
																										AT3G62460	91.0647	78.132	103.997	1.33105	0.41256	6.49412	0.166993	1	0.777302
																										AT1G67360	79.3389	68.1533	90.5244	1.32825	0.409524	6.29547	0.167042	1	0.777174
																										AT1G03330	14.4177	10.7319	18.1036	1.6869	0.754372	3.80102	0.167071	1	0.777098
																										AT5G59820	43.6002	52.5156	34.6848	0.660467	-0.598441	5.41545	0.167072	1	0.777097
																										AT2G23080	12.3469	15.7455	8.94834	0.56831	-0.81525	3.56925	0.167121	1	0.77697
																										AT4G12390	212.246	240.096	184.396	0.768011	-0.380801	7.71707	0.167184	1	0.776806
																										AT5G10740	77.0576	66.2258	87.8894	1.32712	0.408295	6.25347	0.167191	1	0.776788
																										AT1G59750	423.539	473.447	373.63	0.78917	-0.341591	8.71626	0.167516	1	0.775944
																										AT5G59970	744.518	651.58	837.456	1.28527	0.362071	9.52883	0.167567	1	0.775811
																										AT1G31880	26.6646	21.3139	32.0153	1.50208	0.586963	4.70721	0.16757	1	0.775803
																										AT5G38410	197179	176370	217989	1.23597	0.305649	17.5811	0.167796	1	0.775218
																										AT4G17890	6.25149	3.58199	8.92098	2.49051	1.31644	2.49898	0.168064	1	0.774526
																										AT3G19780	83.7578	96.2488	71.2668	0.740444	-0.433538	6.37193	0.168079	1	0.774486
																										AT5G17760	375.848	331.637	420.06	1.26663	0.340993	8.54396	0.168159	1	0.77428
																										AT1G70800	31.0389	25.5744	36.5034	1.42734	0.513331	4.93329	0.168171	1	0.774248
																										AT1G68620	42.8601	25.9917	59.7285	2.29798	1.20037	5.30016	0.168243	1	0.774063
																										AT3G21580	71.6991	60.8274	82.5709	1.35746	0.440911	6.14711	0.168329	1	0.773841
																										AT4G10550	48.5137	40.7021	56.3252	1.38384	0.468678	5.58137	0.168448	1	0.773534
																										AT2G27660	44.3944	32.9729	55.8159	1.69278	0.759397	5.42291	0.16846	1	0.773503
																										AT4G02600	295.712	330.812	260.612	0.787796	-0.344106	8.19781	0.168477	1	0.773458
																										AT2G37870	8.52324	4.41228	12.6342	2.86342	1.51774	2.90039	0.168553	1	0.773263
																										AT1G72440	256.399	286.392	226.405	0.790543	-0.339084	7.99231	0.168562	1	0.77324
																										AT3G15020	437.284	387.62	486.949	1.25626	0.32913	8.76306	0.168569	1	0.773222
																										AT3G08880	2.85292	4.41424	1.29159	0.292597	-1.77301	1.25566	0.168658	1	0.772993
																										AT4G22753	3.87968	2.03497	5.72438	2.81301	1.49211	1.77106	0.168678	1	0.772942
																										AT5G43780	2797.78	3113.07	2482.49	0.79744	-0.326551	11.4408	0.168683	1	0.772929
																										AT1G26670	1253.11	1388.21	1118.01	0.805366	-0.312283	10.2829	0.168738	1	0.772786
																										AT3G11100	353.552	391.611	315.494	0.80563	-0.311812	8.45737	0.168796	1	0.772637
																										AT1G01040	735.1	817.951	652.25	0.79742	-0.326589	9.51258	0.168844	1	0.772515
																										AT4G16265	54.5492	45.8152	63.2831	1.38127	0.465994	5.75075	0.169137	1	0.771763
																										AT4G25620	116.742	132.241	101.243	0.765596	-0.385344	6.85435	0.16917	1	0.771678
																										AT1G14460	57.6731	66.42	48.9263	0.73662	-0.441008	5.83304	0.169299	1	0.771344
																										AT4G13990	15.1924	11.6511	18.7336	1.60788	0.685164	3.88498	0.169322	1	0.771286
																										AT1G19960	2889.99	2553.7	3226.28	1.26337	0.337282	11.487	0.169365	1	0.771175
																										AT3G22850	102.052	86.6966	117.407	1.35423	0.437475	6.65664	0.169476	1	0.770891
																										AT1G30100	3.85459	2.07761	5.63156	2.7106	1.43861	1.77423	0.16954	1	0.770727
																										AT3G59310	15.1678	19.0724	11.2631	0.590545	-0.759881	3.87348	0.169586	1	0.770609
																										AT2G29440	3.84679	2.06536	5.62821	2.72505	1.44628	1.76953	0.169811	1	0.770035
																										AT4G18820	286.524	319.756	253.293	0.792145	-0.336164	8.15275	0.169882	1	0.769852
																										AT3G15300	13.5217	10.0697	16.9736	1.6856	0.753262	3.70859	0.169893	1	0.769824
																										AT4G04640	581.731	515.896	647.565	1.25522	0.327943	9.17491	0.169968	1	0.769633
																										AT5G11540	20.1678	15.144	25.1917	1.66347	0.734197	4.28778	0.170061	1	0.769396
																										AT4G27657	1.5418	2.75986	0.323737	0.117302	-3.0917	-0.0812552	0.170144	1	0.769184
																										AT3G11810	25.6026	20.1235	31.0817	1.54455	0.627183	4.6444	0.170246	1	0.768923
																										AT2G38140	2986.31	2637.79	3334.83	1.26425	0.338287	11.5343	0.170501	1	0.768274
																										AT5G49630	851.172	971.006	731.338	0.753176	-0.408942	9.71886	0.170629	1	0.767947
																										AT1G58300	10.4891	5.49569	15.4825	2.8172	1.49426	3.20543	0.170694	1	0.767781
																										AT2G01340	130.161	145.916	114.407	0.784063	-0.350958	7.01351	0.170725	1	0.767702
																										AT5G19150	159.228	179.88	138.576	0.770383	-0.376353	7.30271	0.170917	1	0.767215
																										AT3G24780	14.0127	10.5314	17.4941	1.66114	0.73217	3.76271	0.170962	1	0.767099
																										AT4G32910	113.025	128.287	97.7636	0.76207	-0.392004	6.80723	0.171146	1	0.766634
																										AT1G17480	42.4211	35.3059	49.5363	1.40306	0.488576	5.38613	0.171301	1	0.76624
																										AT1G56280	800.867	1035.2	566.534	0.547271	-0.869674	9.58086	0.171388	1	0.766018
																										AT1G55365	4.06994	2.033	6.10688	3.00387	1.58682	1.81702	0.171536	1	0.765645
																										AT4G27750	166.684	186.816	146.553	0.784474	-0.350202	7.37037	0.171551	1	0.765608
																										AT3G16190	397.555	442.229	352.882	0.797962	-0.325608	8.62585	0.171663	1	0.765324
																										AT1G03220	448.783	397.899	499.667	1.25576	0.328565	8.80054	0.171674	1	0.765296
																										AT3G54910	3.77431	5.4854	2.06321	0.376128	-1.4107	1.75025	0.171682	1	0.765275
																										AT1G31300	16.6074	12.9107	20.3042	1.57267	0.653216	4.0171	0.17178	1	0.765027
																										AT1G11950	18.5274	23.0088	14.0459	0.610457	-0.712039	4.1681	0.17201	1	0.764445
																										AT5G10370	102.772	116.791	88.7532	0.759931	-0.39606	6.66976	0.172135	1	0.764131
																										AT3G43960	39.5534	33.1837	45.923	1.3839	0.468744	5.28677	0.172258	1	0.763821
																										AT3G20200	61.7044	52.6045	70.8044	1.34598	0.428652	5.93144	0.17242	1	0.763413
																										AT5G01810	873.05	968.076	778.024	0.803681	-0.315305	9.76132	0.172481	1	0.763259
																										AT1G12460	13.2618	9.85307	16.6705	1.69191	0.75865	3.6799	0.172557	1	0.763068
																										AT4G29310	467.517	515.257	419.777	0.814694	-0.29567	8.86131	0.172805	1	0.762443
																										AT5G63530	1057.88	942.893	1172.86	1.2439	0.314865	10.0384	0.172882	1	0.762251
																										AT3G52900	77.7465	66.2439	89.2491	1.34728	0.430051	6.26474	0.172969	1	0.762032
																										AT2G33340	325.533	364.126	286.941	0.788025	-0.343686	8.33645	0.173105	1	0.761691
																										AT5G57090	1.95152	3.34504	0.558005	0.166815	-2.58368	0.450187	0.173175	1	0.761516
																										AT2G28370	165.124	144.323	185.926	1.28826	0.365427	7.35587	0.173313	1	0.76117
																										AT1G02160	437.469	484.785	390.153	0.804794	-0.313308	8.76455	0.173413	1	0.760917
																										AT1G13260	1018.81	1182.4	855.234	0.723306	-0.467322	9.97384	0.173445	1	0.760839
																										AT1G65690	3.23257	1.37086	5.09429	3.71613	1.8938	1.40198	0.173508	1	0.76068
																										AT1G15500	1481.22	1637.01	1325.43	0.809661	-0.30461	10.5245	0.173547	1	0.760584
																										AT1G21910	6.5691	8.85691	4.28128	0.483384	-1.04876	2.62242	0.173552	1	0.76057
																										AT5G05140	129.714	146.551	112.878	0.770231	-0.376636	7.00694	0.173601	1	0.760447
																										AT1G68725	71.7585	60.6838	82.8332	1.365	0.448898	6.14769	0.173776	1	0.76001
																										AT3G53420	12567.3	11010.2	14124.4	1.28285	0.359354	13.6062	0.173831	1	0.759873
																										AT1G56090	96.9778	110.127	83.8284	0.761196	-0.39366	6.5862	0.173844	1	0.75984
																										AT2G02130	4110.04	3683.35	4536.73	1.23168	0.300633	11.9971	0.17395	1	0.759575
																										AT3G45090	155.928	135.517	176.339	1.30123	0.379874	7.27227	0.173988	1	0.759482
																										AT5G02140	3.48955	1.73331	5.24579	3.02646	1.59763	1.59234	0.173995	1	0.759464
																										AT5G17250	29.1877	34.6782	23.6971	0.683343	-0.549319	4.8413	0.174153	1	0.759068
																										AT1G09820	11.6544	15.9377	7.37104	0.462491	-1.1125	3.43812	0.174401	1	0.758452
																										AT1G09415	205.275	231.946	178.605	0.770028	-0.377017	7.66914	0.174614	1	0.757922
																										AT3G28840	36.6108	28.9477	44.2739	1.52944	0.613005	5.16188	0.174628	1	0.757886
																										AT2G29760	12.4193	9.05318	15.7854	1.74363	0.802093	3.57947	0.174992	1	0.756983
																										AT5G18600	2207.56	1867.21	2547.9	1.36455	0.448425	11.0909	0.175013	1	0.756929
																										AT1G23060	3.62994	5.45501	1.80486	0.330864	-1.59569	1.64974	0.175372	1	0.75604
																										AT5G52750	54.7053	46.8578	62.5527	1.33495	0.416784	5.75861	0.175408	1	0.755952
																										AT1G17680	159.992	178.967	141.018	0.787953	-0.343819	7.31164	0.17546	1	0.755823
																										AT1G57990	129.358	144.676	114.039	0.788236	-0.3433	7.00503	0.175598	1	0.75548
																										AT5G18950	12.3531	9.09975	15.6064	1.71504	0.778243	3.57495	0.175738	1	0.755134
																										AT1G13910	3.44267	1.7637	5.12164	2.90392	1.538	1.58761	0.17579	1	0.755005
																										AT2G27140	100.089	86.4425	113.735	1.31573	0.395867	6.6316	0.175908	1	0.754714
																										AT4G24090	249.593	221.535	277.651	1.2533	0.325734	7.95426	0.175909	1	0.754713
																										AT1G50700	43.4374	50.351	36.5237	0.725381	-0.463189	5.42235	0.17619	1	0.754019
																										AT5G16910	230.203	256.4	204.007	0.795659	-0.329779	7.83736	0.176494	1	0.753269
																										AT3G23020	10.9558	7.8931	14.0185	1.77605	0.828673	3.39493	0.176655	1	0.752875
																										AT1G66090	35.5113	28.9255	42.0971	1.45536	0.541379	5.12496	0.176731	1	0.752687
																										AT2G37200	375.61	419.755	331.465	0.789664	-0.340689	8.54306	0.176814	1	0.752484
																										AT3G45020	44.648	51.918	37.3779	0.719941	-0.474049	5.46114	0.176894	1	0.752286
																										AT3G47620	946.207	1045.22	847.199	0.810549	-0.303029	9.87807	0.177078	1	0.751836
																										AT1G76600	51.59	59.4062	43.7739	0.736858	-0.440541	5.67227	0.17717	1	0.75161
																										AT1G78450	454.48	508.048	400.912	0.789122	-0.34168	8.81798	0.177328	1	0.751224
																										ATMG00030	589.395	954.837	223.954	0.234547	-2.09205	8.85309	0.177389	1	0.751073
																										AT4G37250	217.59	243.021	192.159	0.790709	-0.338782	7.75555	0.177653	1	0.750427
																										AT1G42470	72.4032	82.3781	62.4282	0.757825	-0.400063	6.16416	0.177732	1	0.750235
																										AT1G29310	105.523	91.8651	119.18	1.29734	0.375558	6.70922	0.177806	1	0.750053
																										AT3G16230	35.1221	41.8419	28.4022	0.678798	-0.558945	5.1074	0.177847	1	0.749953
																										AT2G31350	88.4405	100.389	76.4916	0.761948	-0.392236	6.45335	0.178065	1	0.749422
																										AT4G14550	90.6584	76.3041	105.013	1.37624	0.460732	6.48405	0.178093	1	0.749353
																										AT3G52820	16.4674	12.4997	20.4351	1.63485	0.709161	3.9984	0.178167	1	0.749172
																										AT2G38080	387.708	342.421	432.994	1.26451	0.338577	8.58892	0.178192	1	0.749111
																										AT1G17665	71.417	84.0573	58.7768	0.699247	-0.516127	6.13524	0.178218	1	0.749047
																										AT2G36580	159.736	140.59	178.882	1.27237	0.347517	7.30911	0.178296	1	0.748858
																										AT4G27230	644.511	575.498	713.524	1.23984	0.310149	9.32374	0.178314	1	0.748815
																										AT3G20865	13.7748	10.3552	17.1944	1.66046	0.73158	3.73808	0.178456	1	0.748469
																										AT5G40450	1088.96	1273.6	904.315	0.710046	-0.494015	10.0677	0.178526	1	0.748299
																										AT5G67250	479.455	531.225	427.686	0.805095	-0.312769	8.89679	0.178533	1	0.748283
																										AT4G38850	7.69395	4.96903	10.4189	2.09676	1.06816	2.84705	0.178578	1	0.748171
																										AT4G15248	65.5223	54.6519	76.3927	1.39781	0.483163	6.01378	0.178597	1	0.748126
																										AT3G13404	41.4451	34.1215	48.7687	1.42927	0.515275	5.35025	0.178669	1	0.747951
																										AT1G20440	6671.33	7564.46	5778.21	0.763863	-0.388614	12.6907	0.178773	1	0.747698
																										AT1G51610	138.309	118.683	157.935	1.33074	0.412224	7.09708	0.178861	1	0.747485
																										AT1G73370	7.66274	4.99942	10.3261	2.06545	1.04646	2.84499	0.179139	1	0.746809
																										AT2G36840	29.5052	35.31	23.7004	0.67121	-0.575165	4.85442	0.17915	1	0.746782
																										AT1G06760	4156.17	3700.52	4611.81	1.24626	0.317604	12.0123	0.17916	1	0.74676
																										AT3G15095	1635.26	1806.46	1464.07	0.810463	-0.303183	10.6674	0.179194	1	0.746678
																										AT1G28960	105.762	120.345	91.1792	0.757647	-0.400402	6.71083	0.179207	1	0.746646
																										AT5G43740	44.0272	54.4203	33.634	0.618041	-0.694227	5.41896	0.179328	1	0.746351
																										AT4G15490	729.787	648.259	811.315	1.25153	0.323691	9.50227	0.179415	1	0.746142
																										AT4G27830	7.64268	5.04206	10.2433	2.03157	1.02259	2.84531	0.179502	1	0.745931
																										AT2G47140	6.72583	4.44463	9.00702	2.02649	1.01899	2.66156	0.179906	1	0.744955
																										AT5G45290	52.0104	59.8678	44.153	0.737508	-0.439269	5.68407	0.180024	1	0.744669
																										AT5G39250	4.69132	2.69711	6.68554	2.47878	1.30963	2.08623	0.180226	1	0.744183
																										AT5G06240	44.6953	36.9541	52.4366	1.41897	0.504839	5.46008	0.1803	1	0.744004
																										AT5G43830	2573.16	2287.86	2858.46	1.2494	0.321239	11.3204	0.180355	1	0.743872
																										AT3G58220	83.853	95.3918	72.3142	0.758075	-0.399587	6.376	0.180368	1	0.74384
																										AT2G04070	8.42898	5.95324	10.9047	1.83173	0.873205	3.01028	0.180471	1	0.743593
																										AT3G51000	336.785	384.238	289.332	0.753004	-0.409271	8.38122	0.180582	1	0.743324
																										AT5G61210	421.311	372.92	469.703	1.25953	0.332884	8.70916	0.180755	1	0.742911
																										AT2G03260	5.72144	7.85046	3.59243	0.457607	-1.12782	2.40887	0.180869	1	0.742636
																										AT4G27270	138.435	119.794	157.075	1.31121	0.390897	7.09986	0.180959	1	0.742421
																										AT2G40120	3.31304	1.68674	4.93935	2.92835	1.55009	1.52928	0.180996	1	0.74233
																										AT5G62720	3071.49	2751.42	3391.57	1.23266	0.301778	11.5768	0.181046	1	0.742211
																										AT5G57120	308.602	345.293	271.91	0.787475	-0.344694	8.25933	0.181067	1	0.742162
																										ATMG00060	3.52948	5.94296	1.11601	0.187787	-2.41283	1.36476	0.181106	1	0.742067
																										AT5G04810	1226.32	1364.79	1087.86	0.797088	-0.327189	10.2509	0.181128	1	0.742013
																										AT3G52370	99.3495	86.4964	112.202	1.29719	0.375392	6.62226	0.181455	1	0.74123
																										AT1G55330	34.2593	28.1197	40.3989	1.43668	0.522735	5.07488	0.181492	1	0.741143
																										AT2G20142	10.8178	6.88665	14.7489	2.14166	1.09873	3.33317	0.181512	1	0.741095
																										AT2G46680	67.3101	81.6216	52.9986	0.649321	-0.622997	6.03938	0.181651	1	0.740762
																										AT3G01540	2679.18	2956.41	2401.95	0.812455	-0.29964	11.3798	0.181655	1	0.740752
																										AT2G43570	308.261	158.03	458.492	2.90131	1.5367	8.0724	0.181707	1	0.740628
																										AT3G26600	138.282	121.978	154.586	1.26732	0.341786	7.10138	0.181726	1	0.740583
																										AT5G53760	8.70312	5.86403	11.5422	1.96831	0.976955	3.04037	0.18188	1	0.740216
																										AT3G09830	313.365	276.96	349.771	1.26289	0.336731	8.2819	0.181896	1	0.740177
																										AT1G02690	39.215	32.7199	45.71	1.39701	0.482341	5.27327	0.182164	1	0.739536
																										AT3G48780	73.7622	86.9417	60.5826	0.696819	-0.521144	6.1814	0.182195	1	0.739465
																										AT5G01740	38.1535	44.2681	32.0388	0.723746	-0.466444	5.23497	0.18251	1	0.738713
																										AT5G62940	77.3122	65.7845	88.84	1.35047	0.433462	6.25641	0.182516	1	0.7387
																										AT4G02530	176.93	155.892	197.969	1.26992	0.344733	7.45677	0.182596	1	0.73851
																										AT4G30330	4.6059	2.69515	6.51666	2.41792	1.27377	2.06725	0.182765	1	0.738108
																										AT4G24520	1159.74	1276.55	1042.92	0.816979	-0.291628	10.1722	0.182962	1	0.73764
																										AT3G04380	9.78678	7.08096	12.4926	1.76425	0.819058	3.23347	0.182982	1	0.737591
																										ATCG00730	2.37869	3.87563	0.881742	0.227509	-2.136	0.886429	0.183049	1	0.737433
																										AT3G06930	93.2483	80.5378	105.959	1.31564	0.395766	6.52948	0.18321	1	0.737051
																										ATCG00680	222.953	377.929	67.9765	0.179866	-2.47501	7.32447	0.183302	1	0.736833
																										AT2G45320	2.36968	3.81288	0.926476	0.242986	-2.04106	0.910353	0.183443	1	0.736499
																										AT5G23200	103.324	116.554	90.0929	0.772969	-0.371517	6.6791	0.183635	1	0.736044
																										AT1G77440	62.1025	52.8108	71.3943	1.35189	0.434977	5.94025	0.183896	1	0.735427
																										AT5G34940	33.597	27.3257	39.8684	1.45901	0.544985	5.04468	0.183941	1	0.735322
																										AT3G07560	2480.43	2730.83	2230.04	0.816619	-0.292265	11.269	0.184035	1	0.7351
																										AT2G38740	54.6988	45.9564	63.4411	1.38046	0.465151	5.75477	0.184043	1	0.735081
																										AT1G27880	14.8349	11.0842	18.5855	1.67676	0.745674	3.84327	0.184096	1	0.734957
																										AT4G16566	2.35097	3.68935	1.01259	0.274464	-1.86531	0.950709	0.18427	1	0.734545
																										AT1G61870	26.9487	31.8576	22.0399	0.691825	-0.531521	4.7278	0.184368	1	0.734315
																										AT2G40930	53.102	61.5684	44.6355	0.724973	-0.464	5.71212	0.184376	1	0.734295
																										AT4G37240	367.273	405.544	329.003	0.811264	-0.301757	8.51284	0.184432	1	0.734165
																										AT1G67850	128.235	109.534	146.936	1.34146	0.423805	6.98714	0.184448	1	0.734125
																										AT3G45100	55.2067	63.632	46.7815	0.735188	-0.443816	5.76977	0.184523	1	0.73395
																										AT5G51440	12.9324	16.5515	9.31338	0.562692	-0.829582	3.6341	0.184727	1	0.733471
																										AT2G47150	2.3402	3.79867	0.881742	0.232119	-2.10707	0.87196	0.184751	1	0.733413
																										AT5G40600	2.9361	1.35665	4.51555	3.32847	1.73486	1.30747	0.184953	1	0.732939
																										AT3G23760	235.665	263.255	208.076	0.790396	-0.339352	7.87064	0.185073	1	0.732657
																										AT3G13520	1079.16	961.235	1197.08	1.24536	0.31656	10.067	0.185142	1	0.732495
																										AT2G26390	2.32958	3.69131	0.967858	0.262199	-1.93127	0.9185	0.185229	1	0.732291
																										AT5G11510	16.7308	12.8783	20.5833	1.59829	0.676531	4.02514	0.185371	1	0.731957
																										AT4G34120	427.452	370.115	484.789	1.30983	0.389384	8.72652	0.185478	1	0.731708
																										AT3G17740	50.742	59.1428	42.3413	0.715916	-0.482137	5.64506	0.185482	1	0.731699
																										AT1G13390	483.232	532.72	433.743	0.814205	-0.296537	8.90897	0.185676	1	0.731245
																										AT1G71850	44.3941	51.8654	36.9227	0.711895	-0.490264	5.45157	0.186173	1	0.730082
																										AT4G12290	1097.14	1222.85	971.427	0.794394	-0.332073	10.09	0.186392	1	0.729573
																										AT3G03550	212.565	237.27	187.86	0.791756	-0.336871	7.72195	0.186422	1	0.729504
																										AT4G35940	100.16	112.185	88.1344	0.78562	-0.348096	6.63568	0.186645	1	0.728985
																										AT4G20110	110.709	87.1152	134.303	1.54167	0.624493	6.7571	0.186683	1	0.728896
																										AT4G20390	1.50611	0.346268	2.66595	7.6991	2.94469	-0.0576932	0.186796	1	0.728633
																										AT2G28210	5.50968	3.35926	7.6601	2.2803	1.18922	2.34275	0.186859	1	0.728486
																										AT1G23840	4.36372	2.47241	6.25503	2.52993	1.3391	1.97547	0.186954	1	0.728266
																										AT5G06760	13.4728	10.0962	16.8494	1.66888	0.738885	3.70518	0.187175	1	0.727753
																										AT4G34390	116.781	101.987	131.574	1.2901	0.367487	6.85599	0.187191	1	0.727716
																										AT5G11600	21.5652	26.0054	17.1251	0.658521	-0.602699	4.39939	0.187218	1	0.727652
																										AT3G23510	13.9939	10.8108	17.177	1.58887	0.668006	3.76841	0.187343	1	0.727363
																										AT2G34590	1121.43	1237.61	1005.25	0.812251	-0.300002	10.1233	0.187356	1	0.727332
																										AT4G18220	5.48823	3.40583	7.57063	2.22285	1.15241	2.34421	0.187405	1	0.727218
																										AT5G02500	43548.6	48280.5	38816.8	0.803987	-0.314757	15.4018	0.187728	1	0.726471
																										AT1G51890	2.52077	1.08734	3.9542	3.63657	1.86258	1.05209	0.187929	1	0.726006
																										AT4G15480	2.51985	1.04077	3.99893	3.84228	1.94196	1.02863	0.187978	1	0.725892
																										AT5G02502	1.49091	0.315876	2.66595	8.43988	3.07722	-0.123959	0.188149	1	0.725497
																										AT2G21070	31.1393	36.8426	25.436	0.690395	-0.534505	4.93605	0.188251	1	0.725262
																										AT3G14560	11.1034	8.20898	13.9978	1.70518	0.769928	3.42217	0.188338	1	0.725062
																										AT1G65660	179.154	200.846	157.461	0.783992	-0.35109	7.4744	0.188406	1	0.724905
																										AT1G04310	70.6062	81.3676	59.8448	0.735487	-0.443229	6.12477	0.18842	1	0.724873
																										AT4G22570	1118.59	1001.75	1235.43	1.23328	0.302496	10.1196	0.188473	1	0.724751
																										AT1G32160	51.8606	60.2157	43.5054	0.722493	-0.468944	5.6776	0.188549	1	0.724576
																										AT1G63310	261.308	230.847	291.769	1.26391	0.337892	8.01974	0.188592	1	0.724476
																										AT2G28200	176.355	199.708	153.002	0.766127	-0.384344	7.44958	0.18867	1	0.724296
																										AT2G39830	15.9021	12.0299	19.7743	1.64376	0.717001	3.94705	0.188794	1	0.724011
																										AT4G18890	61.4745	52.6954	70.2536	1.3332	0.414896	5.92705	0.18892	1	0.723722
																										AT2G36880	4362.67	3909.9	4815.45	1.2316	0.300538	12.0832	0.188941	1	0.723675
																										AT5G13760	138.582	155.258	121.907	0.785186	-0.348893	7.10408	0.189768	1	0.721778
																										AT4G39770	8.11065	5.4854	10.7359	1.95718	0.968775	2.93998	0.189857	1	0.721574
																										AT1G05020	13.218	9.77611	16.6599	1.70414	0.769046	3.67378	0.189904	1	0.721465
																										AT3G42630	24.1528	28.5145	19.7911	0.694071	-0.526845	4.5702	0.189913	1	0.721445
																										AT1G65230	77.4043	67.3091	87.4995	1.29996	0.378473	6.26197	0.190023	1	0.721195
																										AT4G23170	277.505	245.948	309.062	1.25661	0.329541	8.10698	0.190039	1	0.721157
																										AT1G51745	85.1262	96.4409	73.8115	0.765355	-0.385799	6.39867	0.190115	1	0.720983
																										AT2G26530	104.657	117.275	92.0395	0.784815	-0.349576	6.69897	0.190184	1	0.720827
																										AT1G01800	33.2696	27.3765	39.1627	1.43052	0.516543	5.03314	0.19033	1	0.720494
																										AT3G20740	8.87161	6.20833	11.5349	1.85797	0.893726	3.08107	0.190352	1	0.720443
																										AT1G06490	26.6347	21.3301	31.9393	1.49738	0.582441	4.70604	0.190368	1	0.720407
																										AT3G01513	1.46305	0.346268	2.57984	7.4504	2.89732	-0.081379	0.190697	1	0.719657
																										AT2G24040	2.4687	1.02459	3.91281	3.8189	1.93316	1.00163	0.190757	1	0.719518
																										AT2G17630	35.7033	29.7922	41.6144	1.39682	0.482146	5.13794	0.190761	1	0.71951
																										AT3G04730	1999.65	2195.79	1803.51	0.821349	-0.283933	10.9586	0.190775	1	0.71948
																										AT1G63710	4.23629	2.42781	6.04477	2.48981	1.31603	1.93767	0.191039	1	0.718879
																										AT1G29150	631.629	564.306	698.953	1.23861	0.308717	9.29469	0.191041	1	0.718874
																										AT4G14420	10.2455	7.45762	13.0333	1.74765	0.805416	3.30142	0.191129	1	0.718674
																										AT4G39840	89.9224	78.2129	101.632	1.29943	0.377874	6.47827	0.191156	1	0.718613
																										AT4G11211	78.0698	67.0583	89.0814	1.32842	0.409709	6.2722	0.191298	1	0.71829
																										AT2G01590	29.4968	35.0829	23.9107	0.681548	-0.553112	4.85614	0.191528	1	0.717768
																										AT3G07210	29.3436	35.0628	23.6243	0.673773	-0.569665	4.84703	0.191626	1	0.717546
																										AT1G55210	923.565	828.999	1018.13	1.22814	0.296479	9.84347	0.191687	1	0.717408
																										AT3G42860	15.4906	19.2567	11.7244	0.608847	-0.715848	3.90937	0.191769	1	0.717221
																										AT1G74680	8.77442	6.02401	11.5248	1.91315	0.935949	3.0587	0.191922	1	0.716876
																										AT5G08230	148.309	166.773	129.844	0.778568	-0.361104	7.20119	0.191956	1	0.716799
																										AT5G58790	4.04023	5.95521	2.12525	0.356873	-1.48652	1.83089	0.191973	1	0.716761
																										AT3G47950	18.7486	22.8245	14.6727	0.642849	-0.637448	4.19379	0.191983	1	0.716738
																										AT1G18690	35.3486	29.3203	41.3768	1.4112	0.496924	5.12229	0.192126	1	0.716414
																										AT5G47370	407.345	364.787	449.904	1.23333	0.302564	8.66219	0.192328	1	0.715958
																										AT3G50040	3.19601	4.77669	1.61533	0.33817	-1.56418	1.47392	0.192684	1	0.715154
																										AT3G16620	50.1272	58.2782	41.9762	0.720273	-0.473385	5.62819	0.192773	1	0.714954
																										AT5G46400	10.8993	14.0284	7.77022	0.553892	-0.852323	3.38412	0.193138	1	0.714131
																										AT1G19190	3.98632	5.79931	2.17334	0.374758	-1.41597	1.8279	0.193257	1	0.713866
																										AT3G28580	14.4824	11.2056	17.7591	1.58484	0.664338	3.81832	0.193461	1	0.713407
																										AT3G05640	197.081	166.821	227.34	1.36278	0.446554	7.60543	0.193641	1	0.713002
																										AT5G57800	775.598	692.738	858.459	1.23923	0.30944	9.59089	0.193931	1	0.712352
																										AT1G01260	79.6019	89.98	69.2239	0.769325	-0.378335	6.30237	0.194066	1	0.712051
																										AT5G62500	23.8168	18.9832	28.6504	1.50925	0.593829	4.54357	0.194156	1	0.711848
																										AT1G63360	270.556	302.399	238.712	0.789397	-0.341178	8.06972	0.19419	1	0.711773
																										AT3G55990	48.7742	40.9855	56.5628	1.38007	0.464742	5.58941	0.194361	1	0.711392
																										AT3G14920	91.4414	80.1995	102.683	1.28035	0.356536	6.50379	0.1944	1	0.711303
																										AT3G10870	42.5534	35.1984	49.9085	1.41792	0.503775	5.38933	0.194405	1	0.711292
																										AT3G27830	6861.81	6142.36	7581.27	1.23426	0.303646	12.7364	0.194437	1	0.711221
																										AT5G66130	51.1163	58.2764	43.9562	0.754272	-0.406843	5.66142	0.194462	1	0.711164
																										AT1G23870	293.587	328.516	258.658	0.787351	-0.344922	8.18736	0.194479	1	0.711127
																										AT4G18160	36.1164	42.3462	29.8867	0.705771	-0.502729	5.1528	0.194604	1	0.710848
																										AT2G04100	5.04051	2.39349	7.68753	3.21186	1.68341	2.10082	0.194829	1	0.710346
																										AT1G25054	1.96542	0.662144	3.26869	4.93653	2.3035	0.556965	0.194884	1	0.710224
																										AT5G67470	330.64	293.225	368.055	1.25519	0.327911	8.35982	0.194953	1	0.71007
																										AT5G17600	100.969	114.218	87.7205	0.768012	-0.380799	6.64524	0.195003	1	0.709958
																										AT3G12630	1349.16	1487.57	1210.76	0.81392	-0.297042	10.3902	0.195171	1	0.709585
																										AT1G15280	1132.87	1251.16	1014.58	0.810916	-0.302376	10.1379	0.195268	1	0.709369
																										AT3G16800	161.898	185.164	138.631	0.748694	-0.417552	7.32388	0.195292	1	0.709315
																										AT1G20450	3919.78	4336.28	3503.27	0.807899	-0.307754	11.9284	0.195486	1	0.708884
																										AT3G53210	3.10569	4.68551	1.52586	0.325656	-1.61858	1.41892	0.195581	1	0.708673
																										AT4G20000	4.10009	2.24152	5.95865	2.6583	1.41051	1.86973	0.195657	1	0.708505
																										AT1G13570	20.0685	25.1265	15.0104	0.597393	-0.743248	4.27952	0.195745	1	0.708309
																										AT2G13650	10.9669	7.97399	13.9599	1.75067	0.80791	3.39926	0.195747	1	0.708306
																										AT3G10985	1620.12	1847.4	1392.84	0.753943	-0.407473	10.6475	0.195798	1	0.708191
																										AT1G55110	134.183	150.708	117.659	0.780705	-0.357151	7.05704	0.196	1	0.707743
																										AT5G27890	15.8699	19.4814	12.2584	0.629236	-0.668328	3.94986	0.196013	1	0.707715
																										AT1G65060	67.2686	76.024	58.5133	0.769668	-0.377692	6.05954	0.196717	1	0.706157
																										AT2G28430	2.3648	0.947628	3.78196	3.99098	1.99674	0.920764	0.196733	1	0.706122
																										AT2G44420	14.1391	10.6914	17.5869	1.64496	0.718053	3.7774	0.196972	1	0.705596
																										AT2G37130	88.9749	113.055	64.8952	0.574016	-0.800836	6.42046	0.197303	1	0.704866
																										AT3G59520	10.1969	7.23292	13.1609	1.81958	0.863606	3.28638	0.197342	1	0.704781
																										AT4G36240	80.8222	70.6929	90.9515	1.28657	0.363533	6.32526	0.197518	1	0.704392
																										AT1G54570	80.2622	91.7759	68.7484	0.74909	-0.416789	6.31165	0.197656	1	0.704091
																										AT3G50960	1.87421	3.05956	0.688856	0.225149	-2.15105	0.537799	0.197736	1	0.703913
																										AT5G60720	18.9297	14.4758	23.3835	1.61535	0.691846	4.2015	0.197947	1	0.703451
																										AT5G27610	14.2673	17.8575	10.6771	0.59791	-0.742	3.78745	0.198006	1	0.703323
																										AT2G06520	24763.8	22130.4	27397.1	1.23798	0.307993	14.5877	0.19802	1	0.703291
																										AT1G28290	125.102	109.935	140.269	1.27593	0.351547	6.95628	0.198473	1	0.702298
																										AT5G57560	21.239	26.6412	15.8368	0.594449	-0.750376	4.3604	0.198535	1	0.702164
																										AT5G49015	5.07182	2.99681	7.14683	2.38481	1.25388	2.21037	0.198604	1	0.702011
																										AT5G50915	258.623	284.984	232.262	0.814999	-0.29513	8.00717	0.198665	1	0.701879
																										AT5G64600	84.0144	94.7059	73.3229	0.774217	-0.369189	6.38079	0.198894	1	0.701379
																										AT1G54000	1.85345	3.10417	0.602739	0.194171	-2.3646	0.451906	0.198966	1	0.701221
																										AT1G08980	1163.91	1277.21	1050.61	0.822586	-0.281761	10.1779	0.199013	1	0.701118
																										AT5G66150	1.37694	0.346268	2.4076	6.953	2.79764	-0.13122	0.199149	1	0.700821
																										AT3G10680	66.958	56.7937	77.1223	1.35794	0.441415	6.04837	0.199275	1	0.700547
																										ATCG00140	226.614	372.205	81.0238	0.217686	-2.19968	7.44011	0.199294	1	0.700505
																										AT5G45520	76.2497	65.0372	87.4623	1.3448	0.427396	6.23689	0.19938	1	0.700318
																										AT3G10310	17.2779	13.6213	20.9344	1.53688	0.620005	4.0778	0.199551	1	0.699946
																										AT3G15820	577.773	636.092	519.454	0.816634	-0.292238	9.16697	0.199665	1	0.699698
																										AT4G03205	63.2334	71.5957	54.871	0.7664	-0.38383	5.96989	0.199731	1	0.699554
																										AT1G19940	3.03849	1.40322	4.67376	3.33075	1.73585	1.35666	0.199786	1	0.699435
																										AT3G11650	72.4748	82.3279	62.6216	0.760637	-0.394721	6.16595	0.200131	1	0.698686
																										AT4G28030	857.749	769.203	946.294	1.23023	0.298923	9.73668	0.200185	1	0.698568
																										AT1G02920	6.92597	4.60052	9.25143	2.01095	1.00788	2.70574	0.200194	1	0.698548
																										AT1G31710	116.465	101.189	131.742	1.30193	0.380654	6.85124	0.200207	1	0.69852
																										AT3G03310	64.5183	54.9696	74.0671	1.34742	0.4302	5.99566	0.200213	1	0.698507
																										AT2G46535	73.8461	64.0489	83.6433	1.30593	0.385076	6.19364	0.200254	1	0.698419
																										AT3G02875	49.7587	57.7376	41.7799	0.723617	-0.466701	5.61809	0.200452	1	0.697989
																										AT3G07320	212.34	186.735	237.945	1.27424	0.349637	7.71966	0.200516	1	0.697851
																										AT2G28920	1.36266	0.362447	2.36287	6.51922	2.7047	-0.111809	0.200642	1	0.697578
																										AT1G60080	1.82398	3.08995	0.558005	0.180587	-2.46924	0.392967	0.200752	1	0.697341
																										AT1G08810	26.6592	32.0498	21.2687	0.663615	-0.591581	4.70645	0.201117	1	0.696551
																										AT3G56100	9.92678	7.15792	12.6956	1.77365	0.826719	3.2529	0.201231	1	0.696305
																										AT4G31820	608.95	543.521	674.379	1.24076	0.311224	9.2418	0.201423	1	0.69589
																										AT5G23850	241.61	268.771	214.448	0.797883	-0.325751	7.90736	0.201532	1	0.695657
																										AT5G46830	1.87381	0.692537	3.05508	4.41143	2.14125	0.540586	0.201568	1	0.695578
																										AT4G04850	57.7809	49.251	66.3108	1.34639	0.429092	5.83663	0.201618	1	0.69547
																										AT1G66250	5.94256	3.90799	7.97713	2.04124	1.02944	2.48115	0.201639	1	0.695425
																										AT5G48570	53.2775	45.6348	60.9201	1.33495	0.416783	5.72045	0.201871	1	0.694926
																										AT1G55020	117.844	102.155	133.533	1.30716	0.386433	6.86784	0.202052	1	0.694536
																										AT5G23820	1.8667	0.678323	3.05508	4.50387	2.17117	0.525626	0.202111	1	0.69441
																										AT1G09910	189.615	210.22	169.011	0.80397	-0.314786	7.55836	0.202173	1	0.694276
																										AT3G51720	85.0219	73.9466	96.0972	1.29955	0.378012	6.39742	0.202505	1	0.693564
																										AT1G04680	1555.99	1395.87	1716.1	1.22941	0.297963	10.5959	0.202545	1	0.693478
																										AT3G47460	12.6292	9.47641	15.782	1.6654	0.73587	3.61228	0.202691	1	0.693165
																										AT1G20850	532.325	475.898	588.752	1.23714	0.307008	9.04801	0.2029	1	0.692718
																										AT1G02360	52.6679	44.5295	60.8062	1.36553	0.449459	5.70142	0.20301	1	0.692483
																										AT3G49240	129.739	146.14	113.339	0.775548	-0.366712	7.00785	0.203081	1	0.69233
																										AT3G16565	91.9707	80.3675	103.574	1.28875	0.365978	6.51153	0.203214	1	0.692046
																										AT1G18570	83.5866	94.7426	72.4305	0.764498	-0.387415	6.37223	0.203572	1	0.691282
																										AT4G32120	50.8289	58.4968	43.1611	0.737836	-0.438628	5.65097	0.203597	1	0.691228
																										AT2G33060	6.41572	8.59153	4.2399	0.493498	-1.01888	2.59347	0.203706	1	0.690996
																										AT1G78730	5.08062	7.06478	3.09646	0.438295	-1.19003	2.22563	0.203772	1	0.690855
																										AT5G65520	239.686	265.678	213.694	0.804333	-0.314135	7.89647	0.20379	1	0.690817
																										AT3G06100	10.1781	13.0646	7.29163	0.558121	-0.841349	3.28692	0.203809	1	0.690777
																										AT1G47330	71.6306	81.5527	61.7086	0.756671	-0.402261	6.14853	0.204168	1	0.690012
																										AT2G46940	17.8129	11.8699	23.756	2.00136	1.00098	4.06973	0.204589	1	0.689118
																										AT3G07290	1.76221	2.96642	0.558005	0.188107	-2.41037	0.363535	0.204652	1	0.688984
																										AT4G39970	37.1345	30.7802	43.4887	1.41288	0.498636	5.19325	0.204671	1	0.688944
																										AT4G19890	11.6146	14.5185	8.71072	0.599975	-0.737026	3.4913	0.204917	1	0.688421
																										AT2G38465	143.895	161.13	126.661	0.786077	-0.347258	7.15845	0.204983	1	0.688282
																										AT4G07825	17.4212	22.5188	12.3237	0.547265	-0.869689	4.05821	0.205012	1	0.68822
																										AT2G31870	52.4096	44.5271	60.2922	1.35406	0.437288	5.69526	0.205018	1	0.688208
																										AT1G03290	66.9633	58.1363	75.7902	1.30366	0.382572	6.05265	0.205283	1	0.687646
																										AT2G46820	8557.9	7696.62	9419.17	1.22381	0.291375	13.0557	0.205382	1	0.687437
																										AT1G78970	94.6875	70.2247	119.15	1.6967	0.76273	6.51527	0.205515	1	0.687156
																										AT5G39190	12.8296	16.1322	9.527	0.590559	-0.759847	3.63195	0.20555	1	0.687082
																										AT3G46010	554.806	495.829	613.783	1.23789	0.307886	9.10764	0.205671	1	0.686827
																										AT2G37880	7.4911	4.98324	9.99896	2.00652	1.00469	2.81943	0.205696	1	0.686774
																										AT5G18130	148.58	189.165	107.995	0.570903	-0.808682	7.15916	0.205752	1	0.686656
																										AT5G59890	52.3557	44.8311	59.8802	1.33568	0.417579	5.69522	0.205819	1	0.686515
																										AT2G23040	1.38837	2.41163	0.365119	0.151399	-2.72357	-0.0917771	0.205868	1	0.686412
																										AT4G12550	1.38837	2.41163	0.365119	0.151399	-2.72357	-0.0917771	0.205868	1	0.686412
																										AT5G56200	1.38739	2.40966	0.365119	0.151523	-2.72239	-0.0923651	0.205949	1	0.686239
																										AT3G11900	49.2663	57.2758	41.2567	0.720317	-0.473295	5.60321	0.206028	1	0.686074
																										AT2G15240	7.47362	5.19992	9.74732	1.87451	0.906516	2.83175	0.206038	1	0.686052
																										AT5G03030	145.778	128.645	162.911	1.26636	0.340686	7.17759	0.206041	1	0.686047
																										AT5G65920	11.8718	7.92349	15.8201	1.99661	0.997553	3.48491	0.206044	1	0.68604
																										AT3G23820	4320.04	3886.7	4753.39	1.22299	0.290411	12.0695	0.206103	1	0.685916
																										AT2G17130	481.029	427.894	534.164	1.24836	0.320029	8.90113	0.206117	1	0.685886
																										AT2G46260	291.324	323.544	259.104	0.800829	-0.320434	8.1776	0.206216	1	0.685677
																										AT4G11280	76.7452	66.2761	87.2144	1.31593	0.396079	6.24846	0.206419	1	0.68525
																										ATCG00280	248.658	441.44	55.8768	0.126579	-2.98189	7.29512	0.206677	1	0.684708
																										AT4G27000	2141.28	2347.87	1934.7	0.824022	-0.279245	11.0575	0.206679	1	0.684704
																										AT4G04780	7.76615	10.6103	4.92198	0.463886	-1.10816	2.85332	0.206891	1	0.684258
																										AT5G61990	26.0169	30.9098	21.124	0.683408	-0.549182	4.6754	0.207131	1	0.683756
																										AT1G11450	1.37318	2.38124	0.365119	0.153332	-2.70527	-0.100926	0.207142	1	0.683732
																										AT5G60100	324.383	361.036	287.73	0.796957	-0.327426	8.33228	0.207164	1	0.683685
																										AT5G24160	79.9034	90.8547	68.9521	0.758927	-0.397967	6.30651	0.207622	1	0.682727
																										AT5G51600	8.13906	5.73853	10.5396	1.83664	0.877066	2.95921	0.207832	1	0.682287
																										AT4G29520	49.3113	40.6067	58.0158	1.42873	0.51473	5.60101	0.207855	1	0.68224
																										AT1G73620	26.3162	31.5537	21.0787	0.668028	-0.58202	4.68873	0.207888	1	0.68217
																										AT5G48730	142.04	160.389	123.691	0.771194	-0.374833	7.13802	0.208115	1	0.681698
																										AT3G55440	9550.85	8591.77	10509.9	1.22325	0.290725	13.2141	0.208133	1	0.681659
																										AT4G15570	24.0256	28.642	19.4091	0.677646	-0.561395	4.55936	0.208398	1	0.681106
																										AT5G01970	188.863	209.945	167.78	0.799165	-0.323435	7.55215	0.208529	1	0.680833
																										AT1G65310	3.57499	1.2635	5.88648	4.65886	2.21998	1.44742	0.20856	1	0.680769
																										AT3G43700	58.2462	67.0316	49.4607	0.737871	-0.43856	5.84749	0.208738	1	0.680398
																										AT5G57350	3064.18	2750.32	3378.03	1.22823	0.296583	11.5737	0.208779	1	0.680314
																										ATMG01350	1.35341	2.42781	0.279002	0.114919	-3.1213	-0.280998	0.208836	1	0.680195
																										AT1G25375	10.4618	7.51841	13.4052	1.78299	0.834295	3.32757	0.208863	1	0.680139
																										AT5G03380	627.754	690.087	565.421	0.819348	-0.287452	9.28691	0.208881	1	0.6801
																										AT5G17420	123.867	108.435	139.299	1.28464	0.361362	6.94136	0.208959	1	0.679938
																										AT5G43400	30.3995	25.3089	35.4902	1.40228	0.487777	4.90546	0.208968	1	0.67992
																										AT3G13020	1.34989	2.33467	0.365119	0.15639	-2.67678	-0.115173	0.209141	1	0.679561
																										AT3G16710	4.37172	6.20833	2.5351	0.408339	-1.29216	1.98812	0.209217	1	0.679402
																										AT5G27560	40.6214	34.245	46.9978	1.3724	0.456699	5.32617	0.209342	1	0.679143
																										AT1G19370	120.772	105.906	135.638	1.28074	0.356979	6.90513	0.209665	1	0.678474
																										AT5G15740	18.5821	22.5876	14.5766	0.645335	-0.63188	4.18152	0.209758	1	0.678282
																										AT1G80050	484.99	413.145	556.835	1.3478	0.430603	8.9058	0.210006	1	0.677768
																										AT3G55510	4.32307	6.10098	2.54516	0.417173	-1.26128	1.9784	0.210284	1	0.677194
																										AT1G54040	1180.94	1065.16	1296.72	1.2174	0.283802	10.1988	0.210366	1	0.677025
																										AT3G47890	222.725	246.839	198.61	0.804614	-0.31363	7.79061	0.21049	1	0.676768
																										AT1G68880	1.33371	2.30231	0.365119	0.158588	-2.65664	-0.125241	0.210564	1	0.676616
																										AT5G46460	4.58593	6.67813	2.49372	0.373416	-1.42115	2.02887	0.210847	1	0.676032
																										AT3G16950	80.1021	90.929	69.2752	0.76186	-0.392402	6.31047	0.210932	1	0.675859
																										AT5G07100	18.781	23.4747	14.0874	0.600108	-0.736706	4.18468	0.211697	1	0.674285
																										AT4G15260	203.458	230.548	176.368	0.764995	-0.386478	7.65569	0.212343	1	0.672962
																										AT4G10380	39.1988	47.0851	31.3125	0.665019	-0.588532	5.26293	0.212627	1	0.672381
																										AT1G62880	21.4183	26.3277	16.5089	0.627055	-0.673337	4.38184	0.212818	1	0.671992
																										AT5G14070	5.06344	2.80447	7.32241	2.61098	1.38459	2.18002	0.212874	1	0.671876
																										AT2G21660	69710.6	78519.6	60901.6	0.775624	-0.366571	16.0775	0.212895	1	0.671835
																										AT2G46060	29.5458	24.4725	34.6191	1.41461	0.500402	4.86329	0.212969	1	0.671684
																										AT1G03020	12.8117	9.94818	15.6752	1.57568	0.655978	3.64242	0.213018	1	0.671584
																										AT1G06970	1.30585	2.3327	0.279002	0.119605	-3.06365	-0.309825	0.213083	1	0.671452
																										AT1G60140	144.454	160.134	128.774	0.804166	-0.314435	7.16592	0.21314	1	0.671336
																										AT4G10140	56.6523	48.3927	64.9119	1.34136	0.423692	5.80856	0.213142	1	0.67133
																										AT2G31890	134.861	150.837	118.884	0.788162	-0.343436	7.06513	0.213184	1	0.671245
																										AT1G24150	102.422	88.3075	116.536	1.31966	0.400171	6.66455	0.213253	1	0.671104
																										AT4G31910	16.1257	12.7669	19.4846	1.52618	0.609929	3.9793	0.213465	1	0.670674
																										AT5G65380	184.544	206.896	162.192	0.783926	-0.35121	7.51716	0.213512	1	0.670577
																										AT3G03910	2.71024	4.08415	1.33633	0.327199	-1.61176	1.22416	0.213529	1	0.670543
																										AT5G48880	232.898	197.144	268.652	1.36272	0.446489	7.84635	0.213636	1	0.670325
																										AT3G60320	2363.53	2571.44	2155.63	0.838296	-0.254468	11.2011	0.213653	1	0.67029
																										AT4G28650	41.86	47.9332	35.7867	0.746596	-0.4216	5.37215	0.213715	1	0.670166
																										AT2G21790	231.539	202.216	260.862	1.29002	0.36739	7.84345	0.213785	1	0.670023
																										AT1G25580	58.7255	50.2694	67.1817	1.33643	0.418388	5.8608	0.214054	1	0.669477
																										AT4G38630	1543.06	1383.7	1702.42	1.23034	0.299056	10.5838	0.214138	1	0.669307
																										AT3G21740	30.7754	35.9113	25.6395	0.713968	-0.486069	4.92333	0.214191	1	0.669199
																										AT5G20030	21.7815	17.3514	26.2116	1.51063	0.595155	4.41455	0.2142	1	0.669181
																										AT1G01860	126.407	141.165	111.65	0.790921	-0.338395	6.97204	0.214375	1	0.668825
																										AT5G16120	195.941	215.628	176.253	0.817394	-0.290897	7.60695	0.21441	1	0.668756
																										AT5G38360	10.0411	6.88665	13.1956	1.91611	0.938178	3.25289	0.214419	1	0.668736
																										AT1G24145	48.6179	38.5642	58.6716	1.5214	0.605401	5.57189	0.21452	1	0.668533
																										AT4G35570	18.823	14.6724	22.9737	1.56577	0.646876	4.19847	0.214568	1	0.668435
																										AT2G34510	1076.86	1171.99	981.728	0.837659	-0.255566	10.067	0.214742	1	0.668083
																										AT5G03910	137.627	121.206	154.048	1.27097	0.345925	7.09427	0.214771	1	0.668024
																										AT2G30350	72.3899	81.9937	62.786	0.765741	-0.385071	6.16491	0.21483	1	0.667905
																										AT2G21200	2.43617	0.994199	3.87814	3.90077	1.96376	0.973485	0.214947	1	0.667668
																										AT1G01840	20.349	16.2052	24.4928	1.51141	0.595897	4.31633	0.215026	1	0.66751
																										AT2G36750	2.65503	4.47306	0.837007	0.187122	-2.41795	0.952287	0.215051	1	0.667459
																										AT4G32590	1139.29	1022.28	1256.31	1.22892	0.297396	10.1463	0.215072	1	0.667417
																										AT1G76320	58.0968	66.3615	49.832	0.750918	-0.413273	5.84564	0.215119	1	0.667322
																										AT3G13225	253.099	277.456	228.742	0.824428	-0.278535	7.97685	0.215154	1	0.667251
																										AT5G01300	4.50327	2.7275	6.27904	2.30212	1.20296	2.04906	0.2154	1	0.666754
																										AT4G30450	79.6566	61.844	97.4693	1.57605	0.656315	6.27872	0.215412	1	0.66673
																										AT3G27890	25.495	20.9211	30.0689	1.43725	0.523313	4.64854	0.215587	1	0.666377
																										AT4G26990	35.8992	30.0939	41.7045	1.38581	0.470731	5.14676	0.215626	1	0.666298
																										AT3G24500	276.581	248.709	304.453	1.22413	0.291762	8.1042	0.215643	1	0.666265
																										AT4G22360	107.162	120.09	94.2339	0.784696	-0.349794	6.73307	0.215677	1	0.666197
																										AT4G29880	8.00978	5.34569	10.6739	1.99673	0.997636	2.91719	0.215741	1	0.666067
																										AT2G45620	1006.77	1102.79	910.75	0.825862	-0.276027	9.96892	0.215877	1	0.665794
																										AT1G23190	568.906	511.971	625.842	1.22242	0.289736	9.14479	0.215999	1	0.665549
																										AT1G16890	20.2065	16.2234	24.1897	1.49104	0.576319	4.30816	0.216114	1	0.665317
																										AT3G53730	1298.61	1167.38	1429.85	1.22484	0.292593	10.3354	0.216153	1	0.665238
																										AT2G19860	192.937	215.463	170.412	0.79091	-0.338415	7.58209	0.216166	1	0.665212
																										AT5G67170	57.3417	67.183	47.5005	0.707031	-0.500154	5.81995	0.216197	1	0.66515
																										AT4G15960	40.1994	33.9311	46.4678	1.36947	0.453622	5.31135	0.216254	1	0.665035
																										AT2G41070	15.6523	19.1636	12.141	0.633543	-0.658484	3.93105	0.216275	1	0.664993
																										AT3G50890	37.2266	43.2857	31.1676	0.720045	-0.473841	5.1989	0.216286	1	0.664972
																										AT1G51790	17.2373	11.7727	22.702	1.92836	0.947378	4.03106	0.2163	1	0.664943
																										AT1G54010	5.43821	7.45959	3.41684	0.458047	-1.12643	2.33588	0.216465	1	0.664612
																										AT2G42900	77.0387	67.1876	86.8899	1.29324	0.370995	6.25562	0.216621	1	0.6643
																										AT3G21240	126.159	111.739	140.578	1.25809	0.33124	6.96961	0.21664	1	0.664261
																										AT1G12000	406.386	364.022	448.75	1.23276	0.301888	8.65882	0.21678	1	0.663982
																										AT3G10770	538.082	590.914	485.25	0.821186	-0.284219	9.06469	0.216843	1	0.663854
																										AT5G45330	15.4548	19.0783	11.8312	0.620138	-0.689339	3.90919	0.216926	1	0.663688
																										AT5G50110	12.1731	15.1703	9.1759	0.604859	-0.72533	3.56052	0.216953	1	0.663633
																										AT1G30970	89.6537	101.345	77.9624	0.769277	-0.378424	6.47392	0.216978	1	0.663585
																										AT2G02350	22.6694	17.9911	27.3477	1.52006	0.604133	4.47128	0.217011	1	0.663518
																										AT4G29610	146.973	119.882	174.064	1.45197	0.538008	7.17447	0.217112	1	0.663316
																										AT2G42860	2.03278	3.41808	0.647474	0.189426	-2.40029	0.573039	0.217533	1	0.662475
																										AT2G31980	9.16977	11.7748	6.56474	0.557525	-0.842891	3.13618	0.217601	1	0.662339
																										AT2G22670	554.114	479.26	628.967	1.31237	0.392177	9.10075	0.217624	1	0.662293
																										AT3G27220	39.7827	45.9627	33.6027	0.731086	-0.451887	5.29645	0.217739	1	0.662063
																										AT3G01670	1048.81	939.131	1158.48	1.23357	0.302835	10.0266	0.21774	1	0.662062
																										AT1G26420	3.23515	1.71713	4.75317	2.7681	1.46889	1.51444	0.217795	1	0.661952
																										AT4G23770	7.13204	4.86786	9.39622	1.93026	0.948792	2.75769	0.217854	1	0.661834
																										AT4G33980	172.018	193.899	150.136	0.7743	-0.369036	7.41465	0.217899	1	0.661745
																										AT5G04920	471.031	422.823	519.24	1.22803	0.296349	8.87208	0.217947	1	0.661648
																										AT3G16660	688.235	753.77	622.7	0.826114	-0.275587	9.42019	0.217952	1	0.661638
																										AT5G62180	54.2412	46.378	62.1044	1.33909	0.421254	5.746	0.218127	1	0.661291
																										AT2G32080	520.122	570.052	470.191	0.824822	-0.277845	9.01603	0.218171	1	0.661203
																										AT5G51640	151.709	168.778	134.64	0.79773	-0.326028	7.23597	0.218232	1	0.661082
																										AT4G35770	352.275	496.808	207.741	0.418153	-1.2579	8.32759	0.21848	1	0.660587
																										AT1G77405	6.25303	8.85494	3.65111	0.412325	-1.27815	2.50741	0.218525	1	0.660499
																										AT5G57440	42.7341	36.4073	49.0609	1.34756	0.430344	5.40133	0.21856	1	0.660429
																										AT4G15770	236.408	262.382	210.434	0.802015	-0.318298	7.87637	0.218809	1	0.659934
																										AT5G14930	48.1206	41.1315	55.1098	1.33984	0.422064	5.5732	0.218906	1	0.659742
																										AT3G45680	6.25429	4.08022	8.42837	2.06566	1.04661	2.55195	0.218958	1	0.659639
																										AT5G41210	19.6088	15.7475	23.4701	1.4904	0.575702	4.2649	0.219129	1	0.659301
																										AT5G09290	17.5152	11.629	23.4014	2.01233	1.00887	4.04409	0.219173	1	0.659214
																										AT3G27850	2798.98	2519.19	3078.77	1.22213	0.289396	11.4434	0.219424	1	0.658715
																										AT1G23220	8.50942	6.2103	10.8085	1.74042	0.799437	3.03438	0.219467	1	0.658631
																										AT3G46920	40.3563	46.5379	34.1747	0.734342	-0.445477	5.31759	0.219607	1	0.658354
																										AT1G43620	316.346	283.331	349.362	1.23305	0.302236	8.29746	0.219677	1	0.658216
																										AT2G40400	573.631	513.287	633.974	1.23512	0.304656	9.15595	0.219884	1	0.657807
																										AT3G18250	16.3465	5.88853	26.8045	4.55199	2.1865	3.65115	0.219907	1	0.65776
																										AT2G18380	29.4342	24.3392	34.5291	1.41866	0.504533	4.85748	0.219962	1	0.657652
																										AT1G06520	7.02636	4.65315	9.39958	2.02004	1.01439	2.7254	0.220073	1	0.657433
																										AT3G07720	1012.87	915.228	1110.51	1.21337	0.279019	9.9775	0.220239	1	0.657106
																										AT1G55550	16.5766	12.684	20.4692	1.61378	0.690445	4.01016	0.220461	1	0.656668
																										AT1G69690	200.511	223.276	177.746	0.796085	-0.329005	7.63818	0.220511	1	0.65657
																										AT2G32520	294.579	265.218	323.939	1.2214	0.288541	8.19531	0.220722	1	0.656155
																										AT3G62800	8.24096	10.7642	5.71768	0.531173	-0.912746	2.9718	0.220863	1	0.655877
																										AT2G30870	522.215	595.882	448.549	0.752749	-0.40976	9.014	0.220926	1	0.655754
																										AT5G65220	3329.44	2985.04	3673.83	1.23075	0.299532	11.6933	0.221261	1	0.655095
																										AT3G54950	88.4678	77.1015	99.8341	1.29484	0.372773	6.45507	0.221328	1	0.654963
																										AT1G04220	57.5371	49.8487	65.2255	1.30847	0.387879	5.83342	0.22133	1	0.654959
																										AT5G35930	40.5735	47.1552	33.9918	0.720849	-0.472232	5.32323	0.221418	1	0.654786
																										AT1G50590	5.27164	3.34111	7.20216	2.15562	1.1081	2.29438	0.22143	1	0.654764
																										AT1G80520	39.0234	32.868	45.1789	1.37456	0.458967	5.26809	0.221599	1	0.654433
																										AT5G12970	11.1299	8.31014	13.9497	1.67864	0.747292	3.42852	0.222047	1	0.653556
																										AT4G02990	115.518	134.101	96.9358	0.722855	-0.468221	6.83307	0.222133	1	0.653387
																										AT5G06450	84.6524	69.9665	99.3383	1.4198	0.505687	6.38144	0.222159	1	0.653336
																										AT2G28910	4970.79	5433.6	4507.98	0.829648	-0.269429	12.273	0.222334	1	0.652993
																										AT5G59440	28.2103	35.593	20.8275	0.585157	-0.773103	4.76697	0.222702	1	0.652277
																										AT2G02500	14.4899	11.2239	17.7558	1.58196	0.66171	3.81936	0.222758	1	0.652167
																										AT5G66630	26.4415	34.8276	18.0554	0.518423	-0.947799	4.64826	0.222834	1	0.652019
																										AT5G25770	11.2518	14.1681	8.33555	0.588331	-0.765299	3.44193	0.222839	1	0.652009
																										AT2G43810	12.2046	15.3161	9.09314	0.593698	-0.752199	3.56088	0.222869	1	0.651951
																										AT1G72740	462.308	510.376	414.24	0.811638	-0.301092	8.84487	0.222884	1	0.651921
																										AT2G20980	16.2071	12.8195	19.5947	1.52851	0.612125	3.98633	0.223015	1	0.651666
																										AT1G60260	121.823	139.686	103.96	0.744239	-0.426162	6.91297	0.223147	1	0.651409
																										AT1G68520	12982.1	14241.9	11722.4	0.823093	-0.280872	13.6574	0.223303	1	0.651106
																										AT5G17550	30.2529	35.6927	24.8131	0.695188	-0.524524	4.89529	0.223319	1	0.651075
																										AT4G33500	69.5505	60.6393	78.4617	1.29391	0.371736	6.10805	0.223365	1	0.650986
																										AT4G32570	1189.87	1079.39	1300.36	1.20471	0.268689	10.2103	0.223381	1	0.650954
																										AT2G36120	6449.49	7371.86	5527.12	0.74976	-0.415499	12.6401	0.223591	1	0.650545
																										AT5G49330	31.6979	37.5695	25.8263	0.687426	-0.540723	4.96113	0.223764	1	0.650209
																										AT5G55170	20.1377	16.0756	24.1998	1.50537	0.590121	4.30186	0.223769	1	0.650201
																										AT3G41762	16.5828	25.8292	7.33636	0.284034	-1.81586	3.783	0.22377	1	0.650198
																										AT5G55670	920.808	1006.95	834.665	0.828904	-0.270723	9.84042	0.223803	1	0.650135
																										AT5G66690	4.77251	6.38646	3.15857	0.494573	-1.01574	2.16714	0.223837	1	0.650068
																										AT1G70090	262.027	287.945	236.109	0.81998	-0.28634	8.02648	0.223842	1	0.650059
																										ATMG00160	4.76886	6.50999	3.02772	0.465088	-1.10442	2.15044	0.223909	1	0.649929
																										AT1G78600	109.275	121.661	96.8883	0.796378	-0.328474	6.76249	0.223914	1	0.649919
																										AT3G08580	6881.39	6246.82	7515.96	1.20317	0.266837	12.7423	0.223931	1	0.649886
																										AT1G05440	3.10345	1.62595	4.58094	2.81739	1.49436	1.44846	0.223955	1	0.649839
																										AT1G10600	165.903	183.808	147.999	0.805184	-0.312609	7.36575	0.224071	1	0.649614
																										AT1G20490	204.754	234.446	175.061	0.7467	-0.421399	7.66241	0.224147	1	0.649466
																										AT4G13070	9.58666	12.1573	7.01598	0.577098	-0.793112	3.2072	0.224202	1	0.649361
																										AT2G38090	43.6252	37.193	50.0573	1.34588	0.42855	5.43123	0.224215	1	0.649336
																										AT3G61560	14.4531	17.7844	11.1217	0.625361	-0.67724	3.81392	0.224235	1	0.649296
																										AT3G23050	3261.89	2949.96	3573.82	1.21148	0.27677	11.6649	0.22434	1	0.649093
																										AT5G39030	23.7983	28.3462	19.2503	0.679114	-0.558274	4.54595	0.224645	1	0.648503
																										AT5G01320	18.1922	21.9112	14.4731	0.660535	-0.598292	4.15445	0.224799	1	0.648206
																										AT1G76280	41.4433	47.7855	35.1012	0.734557	-0.445053	5.35597	0.225071	1	0.64768
																										AT4G22890	2347.67	2135.47	2559.87	1.19874	0.26152	11.1911	0.225096	1	0.647631
																										AT4G03010	18.0317	21.6764	14.387	0.663718	-0.591357	4.14237	0.225181	1	0.647468
																										AT4G01030	14.2033	17.3329	11.0736	0.638876	-0.646392	3.79225	0.225188	1	0.647455
																										AT5G66500	9.82484	7.18832	12.4614	1.73356	0.793736	3.24252	0.225204	1	0.647423
																										AT4G33460	80.58	69.2956	91.8644	1.32569	0.406742	6.31806	0.225401	1	0.647044
																										AT5G56350	665.086	596.778	733.394	1.22892	0.297395	9.36975	0.22548	1	0.646892
																										AT1G09330	16.0958	19.7263	12.4653	0.631912	-0.662205	3.97094	0.225663	1	0.646539
																										AT2G23180	2.84676	1.37086	4.32267	3.15325	1.65684	1.2835	0.226179	1	0.645547
																										AT4G14520	7.85047	11.5539	4.14708	0.358935	-1.47821	2.7912	0.226339	1	0.64524
																										AT4G00830	764.877	837.939	691.815	0.825615	-0.276459	9.57247	0.226627	1	0.644689
																										AT5G01360	18.4821	14.7897	22.1745	1.49932	0.584307	4.17868	0.226636	1	0.644671
																										AT5G01850	125.799	111.209	140.389	1.26239	0.336158	6.96521	0.226651	1	0.644642
																										AT2G45530	381.161	419.235	343.087	0.818364	-0.289185	8.56702	0.226774	1	0.644407
																										AT1G01690	24.7046	20.1112	29.298	1.4568	0.5428	4.60133	0.226819	1	0.64432
																										AT3G23170	277.675	307.834	247.516	0.804058	-0.314629	8.10869	0.226822	1	0.644316
																										AT5G16310	34.7739	29.1076	40.4403	1.38934	0.4744	5.10052	0.227009	1	0.643956
																										AT4G37540	308.248	277.467	339.03	1.22188	0.289098	8.26072	0.227068	1	0.643844
																										AT1G28370	12.9726	16.1565	9.7887	0.605867	-0.722926	3.65258	0.227225	1	0.643544
																										AT5G24890	265.781	293.118	238.443	0.813471	-0.297837	8.04642	0.227326	1	0.643351
																										AT3G16740	19.3012	24.0433	14.5592	0.605541	-0.723704	4.22571	0.227351	1	0.643304
																										AT5G63310	3107.33	2811.45	3403.21	1.21048	0.27558	11.5949	0.227376	1	0.643256
																										AT2G46250	296.306	325.838	266.774	0.818732	-0.288537	8.20374	0.227401	1	0.643208
																										AT4G33970	2.8208	1.44979	4.19182	2.89133	1.53173	1.30171	0.227509	1	0.643002
																										AT4G27020	91.7083	103.111	80.3053	0.778822	-0.360635	6.50774	0.227627	1	0.642776
																										AT3G06760	31.4224	26.3519	36.4928	1.38483	0.469705	4.95469	0.227632	1	0.642767
																										AT1G60390	47.0176	40.273	53.7621	1.33494	0.416779	5.54013	0.227751	1	0.64254
																										AT3G12670	267.513	297.078	237.947	0.80096	-0.320197	8.0546	0.228029	1	0.64201
																										AT3G60880	68.8847	77.6767	60.0927	0.773625	-0.370293	6.09426	0.228096	1	0.641883
																										AT4G33060	173.144	192.425	153.863	0.7996	-0.322649	7.42683	0.228099	1	0.641877
																										AT1G19080	4.10038	2.34888	5.85188	2.49135	1.31693	1.89044	0.228148	1	0.641784
																										AT1G12840	70.5638	61.3416	79.7859	1.30068	0.379267	6.12843	0.228339	1	0.641419
																										AT2G31820	247.972	275.11	220.834	0.802713	-0.317044	7.94534	0.228589	1	0.640944
																										AT1G29960	5.78558	7.8686	3.70255	0.470547	-1.08759	2.43231	0.228629	1	0.640869
																										AT2G37840	95.1155	105.983	84.2485	0.794927	-0.331105	6.56213	0.228689	1	0.640755
																										AT5G18110	445.413	489.939	400.886	0.818237	-0.289409	8.79175	0.228696	1	0.640742
																										AT5G48480	105.664	92.4704	118.858	1.28536	0.36217	6.712	0.2287	1	0.640734
																										AT2G39580	102.093	115.289	88.8984	0.771095	-0.375019	6.6616	0.228746	1	0.640646
																										AT4G02750	18.4392	22.1643	14.7141	0.663864	-0.591041	4.17465	0.228828	1	0.640491
																										AT1G79270	114.335	129.91	98.7603	0.760219	-0.395512	6.82362	0.229148	1	0.639883
																										AT1G48200	41.5584	35.2754	47.8414	1.35623	0.4396	5.36039	0.229171	1	0.639841
																										AT5G59400	47.7768	40.9957	54.5578	1.33082	0.412313	5.56356	0.229386	1	0.639434
																										AT4G37730	5.73537	7.77153	3.6992	0.475994	-1.07099	2.42271	0.229404	1	0.639398
																										AT4G37190	40.2594	46.2787	34.2401	0.739869	-0.434658	5.31495	0.229684	1	0.63887
																										AT5G16520	79.7869	89.4087	70.165	0.784767	-0.349665	6.30751	0.229834	1	0.638585
																										AT1G63020	20.4696	16.4258	24.5135	1.49238	0.57761	4.3267	0.229924	1	0.638416
																										ATCG00720	2.45728	4.27043	0.644121	0.150833	-2.72898	0.729893	0.229934	1	0.638397
																										AT5G13330	5.10465	3.13456	7.07474	2.25701	1.17441	2.23547	0.230071	1	0.638139
																										AT5G18050	54.8089	44.2012	65.4166	1.47997	0.56557	5.7488	0.23011	1	0.638065
																										AT1G80570	11.3779	14.2207	8.53514	0.600189	-0.736511	3.46167	0.230151	1	0.637988
																										AT3G53750	287.973	259.542	316.404	1.21908	0.285796	8.16272	0.230261	1	0.637779
																										AT1G20340	115983	104856	127110	1.21223	0.277659	16.8169	0.230335	1	0.637639
																										AT1G49050	24.513	29.3932	19.6327	0.667935	-0.58222	4.5863	0.230441	1	0.63744
																										AT3G28220	74.0339	106.977	41.091	0.384111	-1.3804	6.05095	0.230463	1	0.637399
																										AT1G76950	220.093	242.889	197.298	0.812298	-0.299918	7.77419	0.230517	1	0.637297
																										AT3G16640	1206.19	1531.42	880.966	0.57526	-0.797714	10.1818	0.230547	1	0.63724
																										AT4G02200	9.99544	12.7507	7.24019	0.567828	-0.816475	3.26426	0.230701	1	0.636951
																										AT2G34940	14.8181	11.6776	17.9587	1.53788	0.620946	3.85614	0.230714	1	0.636927
																										AT3G16870	60.9856	52.6854	69.2859	1.31509	0.395159	5.91691	0.230725	1	0.636904
																										AT4G31800	102.4	83.3885	121.411	1.45597	0.541982	6.65277	0.230739	1	0.636879
																										AT2G19930	4.02754	2.4582	5.59689	2.27682	1.18702	1.89111	0.230822	1	0.636723
																										AT3G09150	79.7331	69.4047	90.0615	1.29763	0.375877	6.3049	0.230886	1	0.636603
																										AT3G19050	11.0276	8.27762	13.7776	1.66444	0.735034	3.41673	0.230996	1	0.636395
																										AT2G23590	49.8292	58.4539	41.2045	0.704907	-0.504495	5.61698	0.23119	1	0.636031
																										AT5G06150	37.0803	31.3167	42.8439	1.36809	0.452158	5.19494	0.231258	1	0.635903
																										AT1G64150	192.422	172.552	212.292	1.23031	0.299019	7.58039	0.231292	1	0.635839
																										AT5G04680	35.0163	29.6342	40.3983	1.36323	0.447031	5.11271	0.231364	1	0.635704
																										AT2G30230	58.3155	69.5288	47.1021	0.677446	-0.561821	5.83863	0.231368	1	0.635696
																										AT3G05480	26.288	21.8423	30.7337	1.40707	0.492698	4.6954	0.231499	1	0.63545
																										AT4G24450	77.4657	88.7242	66.2071	0.746213	-0.422341	6.26009	0.231582	1	0.635295
																										AT5G04390	4.00289	2.28809	5.71768	2.49888	1.32128	1.85479	0.231746	1	0.634987
																										AT1G56330	449.358	406.16	492.556	1.21271	0.278237	8.80502	0.231827	1	0.634836
																										AT2G31020	44.2351	35.6647	52.8056	1.48061	0.566193	5.43952	0.231867	1	0.634761
																										AT4G39510	26.2235	21.4375	31.0095	1.44651	0.532574	4.68835	0.231877	1	0.634742
																										AT3G19100	286.298	327.532	245.064	0.748214	-0.418477	8.14625	0.231943	1	0.634619
																										AT1G47310	46.9679	40.5075	53.4283	1.31897	0.399415	5.53982	0.232195	1	0.634148
																										AT5G46180	108.969	122.351	95.5874	0.781253	-0.356138	6.75682	0.232217	1	0.634106
																										AT1G66540	72.9846	64.0693	81.8999	1.2783	0.354229	6.17868	0.232276	1	0.633996
																										AT3G57800	822.931	898.182	747.681	0.832438	-0.264585	9.67857	0.232345	1	0.633866
																										AT5G08570	542.233	489.867	594.599	1.2138	0.279527	9.07601	0.232357	1	0.633844
																										AT5G43930	106.381	119.766	92.9969	0.776488	-0.364964	6.72159	0.232507	1	0.633563
																										AT5G46580	489.631	546.172	433.089	0.792954	-0.334691	8.92587	0.232553	1	0.633479
																										AT3G48100	6.70518	4.44463	8.96572	2.0172	1.01236	2.65824	0.232624	1	0.633346
																										AT2G29910	13.2774	16.4077	10.1471	0.618437	-0.693301	3.68965	0.232625	1	0.633344
																										AT3G49390	99.4772	87.4485	111.506	1.2751	0.350615	6.62567	0.23272	1	0.633166
																										AT3G16470	175.867	203.603	148.132	0.727553	-0.458876	7.44017	0.232805	1	0.633008
																										AT2G26300	47.919	54.7609	41.0772	0.750119	-0.414808	5.56767	0.233071	1	0.632512
																										AT1G47870	10.8777	8.15016	13.6053	1.66933	0.739273	3.39646	0.233118	1	0.632425
																										AT3G56030	48.0776	54.7368	41.4183	0.75668	-0.402244	5.57332	0.233135	1	0.632392
																										AT1G08640	46.9838	39.7747	54.1928	1.36249	0.446249	5.5369	0.23318	1	0.632308
																										AT1G64940	4.9434	3.07377	6.81303	2.21651	1.14829	2.19415	0.233321	1	0.632046
																										AT5G43060	451.423	403.789	499.058	1.23594	0.305606	8.81026	0.233324	1	0.632041
																										AT3G13540	7.42405	5.16953	9.67858	1.87224	0.904763	2.82241	0.233372	1	0.631952
																										AT5G05590	16.1213	21.0383	11.2044	0.53257	-0.908956	3.94047	0.233578	1	0.631568
																										AT3G57630	59.0832	51.701	66.4655	1.28557	0.362412	5.87333	0.233636	1	0.63146
																										AT1G52080	6.65303	4.55395	8.7521	1.92187	0.94251	2.65837	0.233798	1	0.631159
																										AT2G17510	25.8414	31.4159	20.2669	0.645115	-0.632371	4.65724	0.233822	1	0.631115
																										AT3G09480	19.9732	16.3287	23.6176	1.44638	0.532451	4.29557	0.233834	1	0.631093
																										AT5G67180	99.1989	110.064	88.3334	0.802562	-0.317316	6.62355	0.233836	1	0.631089
																										AT1G08090	15.0495	18.3779	11.7211	0.63778	-0.64887	3.87547	0.23386	1	0.631045
																										AT1G15440	140.792	157.789	123.795	0.784559	-0.350045	7.12683	0.233932	1	0.63091
																										AT2G42620	311.036	342.123	279.948	0.818269	-0.289353	8.27369	0.233976	1	0.630828
																										AT4G13710	78.7537	69.3745	88.133	1.2704	0.345278	6.28897	0.234035	1	0.63072
																										AT1G63050	21.1604	16.8916	25.4293	1.50544	0.590189	4.37332	0.234143	1	0.63052
																										AT2G21500	24.6956	20.18	29.2112	1.44753	0.533595	4.60165	0.234251	1	0.630319
																										AT1G56060	25.7441	19.4795	32.0087	1.6432	0.716511	4.64214	0.234252	1	0.630316
																										AT5G40730	23.5274	18.0459	29.0089	1.60751	0.684828	4.51601	0.234321	1	0.630188
																										AT4G15820	33.769	39.0944	28.4436	0.727561	-0.45886	5.05946	0.234399	1	0.630044
																										AT3G26115	17.1635	13.5748	20.7522	1.52873	0.612334	4.06902	0.234425	1	0.629996
																										AT5G64370	48.3744	42.1357	54.613	1.29612	0.374202	5.58407	0.234718	1	0.629454
																										AT5G63890	431.386	388.31	474.461	1.22186	0.289081	8.74561	0.234939	1	0.629044
																										AT1G07200	390.458	433.678	347.238	0.800682	-0.320699	8.60013	0.235127	1	0.628697
																										AT3G61090	5.77626	3.76827	7.78425	2.06573	1.04665	2.43723	0.235183	1	0.628594
																										AT5G42890	10.2129	7.47183	12.954	1.73371	0.793861	3.29839	0.23542	1	0.628157
																										AT1G12160	26.9687	32.5478	21.3896	0.657174	-0.605653	4.72166	0.23544	1	0.628119
																										AT4G07400	42.8634	49.644	36.0829	0.726833	-0.460304	5.40339	0.235458	1	0.628086
																										AT4G15765	45.032	53.3681	36.6959	0.6876	-0.540358	5.46773	0.235572	1	0.627876
																										AT3G15790	400.628	442.829	358.427	0.809404	-0.305069	8.63807	0.23622	1	0.626684
																										AT5G26730	3.79546	5.33148	2.25945	0.423795	-1.23856	1.79525	0.236366	1	0.626415
																										AT1G74340	3.79534	5.42069	2.16998	0.400315	-1.32079	1.77808	0.23637	1	0.626408
																										AT1G53620	3.43808	1.05498	5.82117	5.51778	2.46409	1.30926	0.236404	1	0.626346
																										AT1G30380	55042.1	49440	60644.2	1.22662	0.294692	15.7407	0.236662	1	0.625872
																										AT2G30930	1538.11	1667.66	1408.55	0.844625	-0.243617	10.5818	0.236987	1	0.625275
																										AT1G78120	24.277	20.1658	28.3881	1.40773	0.493375	4.58053	0.237036	1	0.625185
																										AT3G62930	122.089	98.0576	146.12	1.49015	0.575454	6.90328	0.237036	1	0.625185
																										AT4G12110	5.7061	3.7521	7.6601	2.04155	1.02967	2.42253	0.237037	1	0.625184
																										AT1G17350	8.93532	11.3333	6.53739	0.576832	-0.793776	3.1056	0.2371	1	0.625068
																										AT5G03630	360.281	400.168	320.394	0.800648	-0.32076	8.48408	0.23718	1	0.624922
																										AT3G14570	42.1271	35.4033	48.8508	1.37984	0.4645	5.37806	0.237342	1	0.624625
																										AT5G25580	23.0128	18.8982	27.1274	1.43545	0.521499	4.50093	0.237518	1	0.624304
																										AT1G57790	8.87424	11.2078	6.54074	0.583591	-0.776972	3.09794	0.23761	1	0.624135
																										ATCG00270	5.79751	9.29419	2.30083	0.247556	-2.01417	2.20924	0.237641	1	0.624078
																										AT3G11880	8.84923	6.02205	11.6764	1.93894	0.95527	3.06789	0.237783	1	0.623819
																										AT3G44590	165.097	146.032	184.162	1.2611	0.334685	7.35749	0.237828	1	0.623738
																										AT3G43670	744.614	851.474	637.754	0.749	-0.416962	9.52534	0.237961	1	0.623495
																										AT1G75250	72.4884	85.0418	59.935	0.704771	-0.504773	6.15771	0.238111	1	0.623221
																										AT3G61210	728.728	794.697	662.759	0.833977	-0.26192	9.5033	0.238119	1	0.623206
																										AT3G21790	323.31	356.441	290.179	0.814102	-0.296718	8.32916	0.238147	1	0.623155
																										AT5G57910	6.46584	4.44463	8.48705	1.90951	0.933199	2.61866	0.23815	1	0.62315
																										AT5G15330	29.8889	34.6581	25.1196	0.724781	-0.464382	4.88293	0.238161	1	0.623129
																										AT4G29030	1.74603	2.93406	0.558005	0.190182	-2.39455	0.355624	0.238263	1	0.622943
																										AT4G03940	9.26138	12.1817	6.34107	0.520542	-0.941915	3.13568	0.238427	1	0.622645
																										AT1G05820	4.0885	2.44202	5.73498	2.34846	1.23171	1.90393	0.238473	1	0.622561
																										AT3G23010	3.09175	4.56817	1.61533	0.353606	-1.49979	1.44172	0.238475	1	0.622557
																										AT1G64065	27.9223	32.3029	23.5417	0.728781	-0.456443	4.78537	0.238566	1	0.622391
																										AT3G10940	210.971	187.807	234.136	1.24668	0.318093	7.71215	0.238615	1	0.622302
																										AT4G12490	4.33831	1.43361	7.243	5.05229	2.33694	1.68812	0.238802	1	0.621962
																										AT4G37070	2.17777	3.38768	0.967858	0.285699	-1.80743	0.856583	0.238805	1	0.621956
																										AT1G30290	25.4665	29.9398	20.9931	0.701178	-0.512147	4.64792	0.238991	1	0.621618
																										AT2G43560	1126.33	1013.78	1238.89	1.22205	0.289298	10.1302	0.239096	1	0.621427
																										AT2G34720	208.568	230.85	186.285	0.806951	-0.309448	7.69609	0.239263	1	0.621124
																										AT3G46230	6.40706	4.48924	8.32487	1.85441	0.890958	2.61195	0.239562	1	0.620582
																										AT4G14680	388.358	429.19	347.526	0.809723	-0.304499	8.59322	0.239718	1	0.6203
																										AT3G56070	56.0903	63.8159	48.3648	0.75788	-0.399959	5.79586	0.239803	1	0.620146
																										AT2G28230	11.4544	8.62193	14.287	1.65705	0.728616	3.47232	0.239868	1	0.620029
																										AT5G11730	148.736	132.971	164.502	1.23713	0.306992	7.20846	0.239935	1	0.619907
																										AT1G16445	14.6652	11.1166	18.2138	1.63844	0.712319	3.8308	0.240669	1	0.61858
																										AT2G37470	496.876	448.016	545.735	1.21812	0.284652	8.94973	0.240793	1	0.618356
																										AT2G46150	25.9308	21.3241	30.5376	1.43207	0.518104	4.67346	0.240996	1	0.617991
																										AT1G19450	244.697	212.813	276.581	1.29964	0.378115	7.9225	0.241077	1	0.617844
																										AT1G78620	662.812	598.462	727.162	1.21505	0.281016	9.36562	0.241321	1	0.617405
																										AT4G32830	14.5732	10.4848	18.6617	1.77987	0.831776	3.80612	0.241339	1	0.617373
																										AT5G15490	276.945	248.765	305.126	1.22656	0.294624	8.10595	0.241342	1	0.617368
																										AT2G37980	6.40311	4.01944	8.78678	2.18607	1.12834	2.57116	0.24142	1	0.617226
																										ATCG00340	13.3162	21.745	4.88738	0.224759	-2.15355	3.36584	0.241436	1	0.617197
																										AT5G33290	154.637	171.925	137.35	0.798893	-0.323926	7.26367	0.241627	1	0.616854
																										AT2G19760	1976.03	1782.09	2169.98	1.21766	0.284115	10.9414	0.241637	1	0.616837
																										AT4G19870	107.69	120.701	94.6777	0.784396	-0.350346	6.74013	0.24164	1	0.61683
																										AT2G29680	11.3242	8.37486	14.2735	1.70433	0.769207	3.45067	0.241657	1	0.616801
																										AT4G27360	4.94405	6.87441	3.0137	0.438394	-1.1897	2.18638	0.241771	1	0.616596
																										AT4G08470	275.951	247.316	304.587	1.23157	0.300498	8.10046	0.241871	1	0.616416
																										AT5G47570	1571.2	1412.78	1729.62	1.22427	0.291921	10.6103	0.241964	1	0.616249
																										AT5G65390	148.345	176.329	120.361	0.682595	-0.550898	7.18668	0.242021	1	0.616147
																										AT5G58690	17.293	20.9981	13.588	0.647105	-0.627928	4.07822	0.242364	1	0.615532
																										AT1G55850	884.743	972.817	796.669	0.818931	-0.288187	9.78193	0.242424	1	0.615425
																										AT2G35000	5.69307	2.66476	8.72139	3.27287	1.71056	2.26928	0.242464	1	0.615353
																										AT1G10380	244.147	219.023	269.271	1.22942	0.297974	7.92393	0.242497	1	0.615294
																										AT4G37095	2.10622	3.37544	0.837007	0.24797	-2.01176	0.749193	0.242598	1	0.615114
																										AT1G20160	60.8354	52.5292	69.1416	1.31625	0.396435	5.91327	0.242704	1	0.614923
																										AT5G34930	35.3573	40.4045	30.31	0.750164	-0.414721	5.12908	0.242862	1	0.614641
																										AT2G31140	156.127	138.401	173.853	1.25615	0.32901	7.27722	0.242911	1	0.614553
																										AT2G27340	30.586	35.5772	25.5948	0.719417	-0.4751	4.91533	0.242933	1	0.614514
																										AT3G14550	9.2014	6.76115	11.6417	1.72184	0.783954	3.14925	0.243034	1	0.614333
																										AT5G56870	19.9816	23.7538	16.2093	0.682385	-0.551343	4.29442	0.243117	1	0.614185
																										AT5G48680	78.2616	88.0944	68.4287	0.776765	-0.364449	6.27875	0.243223	1	0.613995
																										AT2G33470	11.9417	8.618	15.2655	1.77135	0.824849	3.51978	0.243328	1	0.613808
																										AT5G08610	754.709	852.924	656.495	0.769699	-0.377634	9.54746	0.243332	1	0.6138
																										AT4G30570	26.6521	22.0085	31.2957	1.42199	0.507908	4.71394	0.243347	1	0.613774
																										AT1G58807	3.65298	2.01879	5.28717	2.61898	1.38901	1.70799	0.243352	1	0.613766
																										AT1G49740	155.008	139.19	170.825	1.22728	0.295462	7.26864	0.243379	1	0.613717
																										AT3G51890	159.479	142.198	176.76	1.24305	0.31389	7.3087	0.243591	1	0.613339
																										AT2G46760	28.7371	24.0091	33.4651	1.39385	0.479076	4.82505	0.243615	1	0.613296
																										AT3G58840	471.434	516.064	426.804	0.827036	-0.273978	8.87442	0.243659	1	0.613218
																										AT1G07370	51.6642	43.4255	59.9029	1.37944	0.464083	5.67251	0.243719	1	0.613111
																										AT1G09740	98.2231	108.84	87.6066	0.804914	-0.313093	6.60951	0.243726	1	0.613098
																										AT5G57250	49.8296	56.798	42.8613	0.754628	-0.406163	5.62469	0.243733	1	0.613086
																										AT4G08910	6.94013	9.51286	4.3674	0.459105	-1.1231	2.68833	0.243808	1	0.612953
																										AT4G02380	293.594	223.235	363.952	1.63036	0.705188	8.15501	0.243831	1	0.612911
																										AT1G55360	124.369	141.494	107.244	0.757938	-0.399847	6.94467	0.243846	1	0.612884
																										AT5G37600	2336.36	1768.64	2904.08	1.64198	0.715439	11.1461	0.244147	1	0.612349
																										AT5G40820	11.1359	8.543	13.7289	1.60703	0.684399	3.43694	0.244309	1	0.612061
																										AT1G73500	374.062	410.822	337.302	0.821041	-0.284474	8.54013	0.244342	1	0.612001
																										AT5G58330	2307	2096.35	2517.64	1.20096	0.264192	11.1658	0.244503	1	0.611716
																										AT3G51930	41.0523	33.2912	48.8135	1.46626	0.552139	5.33314	0.244681	1	0.611401
																										AT2G39750	333.941	366.834	301.048	0.820666	-0.285133	8.37642	0.244703	1	0.61136
																										AT5G42860	102.229	80.7922	123.666	1.53066	0.614158	6.64322	0.24495	1	0.610923
																										AT1G11190	2.25285	1.04077	3.46493	3.3292	1.73518	0.925239	0.244975	1	0.610878
																										AT1G53430	45.7176	52.8653	38.5699	0.729588	-0.454846	5.49683	0.245158	1	0.610553
																										AT3G59840	311.025	278.456	343.594	1.23392	0.303254	8.27293	0.245241	1	0.610407
																										AT5G07030	705.674	558.951	852.398	1.525	0.608807	9.43098	0.245254	1	0.610385
																										AT3G20640	39.2863	32.8253	45.7474	1.39366	0.478879	5.27618	0.245287	1	0.610326
																										AT1G49750	1808.3	1652.26	1964.35	1.18889	0.249614	10.815	0.245335	1	0.610241
																										AT1G49510	8.49542	6.02401	10.9668	1.82052	0.864349	3.0229	0.245404	1	0.610118
																										AT1G60600	16.8805	13.0849	20.6762	1.58016	0.660071	4.03986	0.245433	1	0.610066
																										AT1G18720	71.4744	61.9494	80.9994	1.30751	0.386822	6.14643	0.245538	1	0.609882
																										AT5G35525	21.8018	17.9709	25.6328	1.42635	0.512329	4.42375	0.24598	1	0.609099
																										AT2G36590	10.3597	13.2143	7.50517	0.567958	-0.816143	3.31596	0.246096	1	0.608896
																										AT3G08840	387.763	424.324	351.202	0.827675	-0.272864	8.59259	0.246127	1	0.608841
																										AT3G20870	12.4507	9.59798	15.3034	1.59444	0.673053	3.59926	0.246176	1	0.608754
																										AT5G40490	439.542	480.268	398.815	0.830401	-0.26812	8.77364	0.246401	1	0.608357
																										AT5G05830	191.252	210.876	171.627	0.813877	-0.297117	7.57169	0.246416	1	0.608331
																										AT2G41620	207.989	229.395	186.583	0.81337	-0.298016	7.69268	0.246423	1	0.608319
																										AT5G01075	2.23048	1.04077	3.4202	3.28622	1.71643	0.915865	0.246484	1	0.608212
																										AT3G08670	534.277	582.382	486.172	0.834799	-0.2605	9.05557	0.246553	1	0.60809
																										AT2G12462	42.1764	36.5287	47.8241	1.30922	0.388705	5.38531	0.246687	1	0.607853
																										AT3G48740	2071.28	2279.43	1863.13	0.817367	-0.290944	11.009	0.246728	1	0.607781
																										AT3G50480	717.06	614.5	819.62	1.3338	0.415541	9.47104	0.246847	1	0.607572
																										AT3G03460	53.3842	46.5379	60.2306	1.29423	0.372093	5.72638	0.246859	1	0.607551
																										AT2G23070	436.266	480.439	392.092	0.816112	-0.293161	8.76163	0.246943	1	0.607403
																										AT5G37020	183.23	165.086	201.374	1.21981	0.286656	7.5104	0.246947	1	0.607396
																										AT4G09760	74.7341	84.3462	65.1221	0.77208	-0.373177	6.21166	0.247125	1	0.607083
																										AT3G23640	314.235	345.424	283.047	0.819419	-0.287326	8.28856	0.247168	1	0.607007
																										AT3G56020	28.2202	23.4847	32.9558	1.40329	0.488811	4.79805	0.247209	1	0.606936
																										AT5G02740	115.886	102.162	129.611	1.26868	0.343331	6.84638	0.247297	1	0.606781
																										AT5G66030	1217.81	1328.56	1107.07	0.833281	-0.263125	10.2441	0.247371	1	0.606652
																										AT4G21534	38.4391	44.0917	32.7864	0.743595	-0.427412	5.24873	0.247389	1	0.60662
																										AT3G53960	87.4999	77.7658	97.234	1.25034	0.322325	6.44223	0.247553	1	0.606332
																										AT1G22900	61.2803	69.1215	53.439	0.773117	-0.371241	5.92544	0.247665	1	0.606134
																										AT2G46510	90.9846	101.42	80.5491	0.794213	-0.332402	6.498	0.247671	1	0.606125
																										AT2G39340	132.925	150.225	115.625	0.76968	-0.37767	7.04215	0.247909	1	0.605707
																										AT5G45170	245.967	222.728	269.206	1.20867	0.273425	7.93585	0.248154	1	0.605278
																										AT5G57130	37.812	31.8916	43.7324	1.37128	0.455525	5.22287	0.248179	1	0.605235
																										AT5G45650	220.323	244.27	196.376	0.80393	-0.314857	7.7749	0.248216	1	0.605169
																										AT3G03580	10.4062	7.78968	13.0227	1.67179	0.741395	3.33226	0.248427	1	0.6048
																										AT2G24220	33.5124	38.7501	28.2747	0.729667	-0.454689	5.04879	0.248507	1	0.604662
																										AT3G15280	1.85378	0.631752	3.07581	4.8687	2.28354	0.479197	0.2486	1	0.604499
																										AT1G49130	66.585	75.4225	57.7476	0.765655	-0.385234	6.04431	0.248605	1	0.604491
																										AT1G16880	208.61	188.363	228.858	1.21499	0.280942	7.69784	0.248647	1	0.604416
																										AT1G69680	7.70415	5.4854	9.9229	1.80897	0.855165	2.88318	0.248755	1	0.604228
																										AT5G55730	274.8	222.681	326.92	1.46811	0.553961	8.07581	0.24894	1	0.603906
																										AT5G05840	33.073	27.897	38.2491	1.37108	0.455315	5.02969	0.248998	1	0.603804
																										AT5G11790	616.488	560.031	672.945	1.20162	0.264983	9.26185	0.249001	1	0.603799
																										AT4G16460	1.84828	0.662144	3.03442	4.58273	2.19621	0.50332	0.249037	1	0.603736
																										AT2G28810	438.964	396.167	481.762	1.21606	0.282214	8.77107	0.249153	1	0.603533
																										AT2G16890	52.0191	60.1023	43.9358	0.731016	-0.452024	5.68334	0.249202	1	0.603449
																										AT2G40711	8.84644	11.8031	5.88984	0.499009	-1.00286	3.05966	0.249279	1	0.603315
																										AT4G38740	9439.75	8546.57	10332.9	1.20901	0.27383	13.198	0.249309	1	0.603261
																										AT4G21960	39213.4	42715	35711.9	0.83605	-0.258339	15.2533	0.249334	1	0.603218
																										AT4G25940	317.282	346.462	288.102	0.831555	-0.266116	8.30349	0.249403	1	0.603098
																										AT5G16200	100.413	111.879	88.9468	0.795028	-0.330923	6.64033	0.249486	1	0.602954
																										AT5G02040	6.99459	4.69972	9.28945	1.9766	0.983018	2.72408	0.249531	1	0.602876
																										AT4G09950	7.65081	5.43687	9.86476	1.81442	0.859509	2.87253	0.249843	1	0.602333
																										AT5G03780	31.5186	36.7395	26.2976	0.715786	-0.4824	4.95806	0.249939	1	0.602167
																										AT1G22780	398.616	357.955	439.277	1.22719	0.295353	8.63131	0.250082	1	0.601917
																										AT3G52930	6611.16	5982.8	7239.51	1.21005	0.275071	12.6841	0.250147	1	0.601804
																										AT2G43945	44.5247	38.1488	50.9006	1.33426	0.416045	5.46159	0.250295	1	0.601547
																										AT3G01600	1.83141	0.631752	3.03107	4.79789	2.2624	0.468629	0.250394	1	0.601375
																										AT4G21280	26608.2	24193.3	29023.1	1.19963	0.262594	14.6936	0.250447	1	0.601284
																										AT5G03510	31.8179	26.844	36.7919	1.37059	0.454792	4.97392	0.250458	1	0.601266
																										AT3G26380	53.4072	64.5185	42.2959	0.655563	-0.609195	5.70704	0.250503	1	0.601188
																										AT1G60640	60.9971	69.6093	52.3848	0.752555	-0.410131	5.91614	0.250527	1	0.601145
																										AT4G23250	141.883	125.385	158.381	1.26316	0.337038	7.13874	0.250659	1	0.600917
																										AT4G31120	139.012	155.052	122.973	0.79311	-0.334407	7.1094	0.250702	1	0.600843
																										AT4G16740	1.82759	0.662144	2.99304	4.52023	2.1764	0.493415	0.250704	1	0.600838
																										AT1G43560	33.6917	28.8829	38.5006	1.33299	0.414666	5.05947	0.250717	1	0.600817
																										AT5G37300	11.7198	8.79416	14.6454	1.66535	0.735827	3.50446	0.250817	1	0.600643
																										AT5G18640	54.3066	61.9877	46.6254	0.752171	-0.410868	5.74848	0.250825	1	0.60063
																										AT4G22285	176.801	196.012	157.589	0.803974	-0.31478	7.45741	0.2512	1	0.59998
																										AT1G62740	309.675	340.876	278.474	0.816936	-0.291706	8.26725	0.251255	1	0.599885
																										AT5G64770	100.558	88.8399	112.275	1.26379	0.337762	6.64202	0.251274	1	0.599852
																										AT1G32530	334.509	365.056	303.962	0.832646	-0.264226	8.37986	0.2513	1	0.599807
																										AT3G53320	16.4282	19.8885	12.9679	0.652031	-0.616987	4.00537	0.251314	1	0.599784
																										AT3G06550	70.0513	59.9809	80.1216	1.33578	0.417687	6.11528	0.251445	1	0.599557
																										AT1G17750	7.5665	5.34765	9.78535	1.82984	0.871717	2.85476	0.251589	1	0.599308
																										AT3G25910	400.715	439.389	362.04	0.823961	-0.279351	8.63968	0.251688	1	0.599138
																										AT5G55950	22.1398	18.5054	25.7742	1.39279	0.477983	4.44886	0.251724	1	0.599076
																										AT1G04880	1.34592	0.346268	2.34557	6.77385	2.75998	-0.15005	0.251787	1	0.598966
																										AT1G30820	59.2927	66.8999	51.6855	0.772579	-0.372245	5.87781	0.251802	1	0.59894
																										AT3G19370	63.2673	55.2325	71.3021	1.29094	0.368427	5.97166	0.251917	1	0.598742
																										AT3G24900	6.15426	4.15915	8.14936	1.95938	0.970399	2.54149	0.251926	1	0.598727
																										AT1G53345	1.81256	0.724894	2.90022	4.00089	2.00032	0.536002	0.251936	1	0.59871
																										AT1G26100	11.8355	7.30369	16.3673	2.24096	1.16412	3.45069	0.251938	1	0.598706
																										AT2G26440	333.301	297.521	369.082	1.24052	0.31095	8.37232	0.252003	1	0.598594
																										AT2G26430	284.694	313.515	255.873	0.816142	-0.293108	8.14584	0.25202	1	0.598565
																										AT1G25211	73.4176	82.2851	64.5501	0.784469	-0.350212	6.18745	0.252031	1	0.598545
																										AT1G65040	145.711	129.544	161.878	1.24959	0.321458	7.17803	0.252094	1	0.598438
																										AT4G15070	5.57712	3.24584	7.90839	2.43647	1.28479	2.34099	0.252139	1	0.59836
																										AT2G46140	80.3605	67.6858	93.0353	1.37452	0.458925	6.31024	0.252328	1	0.598035
																										AT2G46180	218.303	239.291	197.316	0.824587	-0.278257	7.76349	0.252391	1	0.597926
																										AT5G22580	214.21	183.091	245.329	1.33993	0.422158	7.72749	0.252418	1	0.59788
																										AT4G02715	8.14114	10.2582	6.02411	0.587251	-0.767951	2.97472	0.252426	1	0.597865
																										AT3G13672	5.45054	7.13978	3.76131	0.52681	-0.924645	2.37356	0.252522	1	0.597701
																										AT3G28270	580.604	712.793	448.416	0.629097	-0.668646	9.14302	0.252556	1	0.597643
																										AT1G53400	85.1299	99.4655	70.7943	0.711748	-0.490562	6.39084	0.252562	1	0.597632
																										AT3G54880	9.54892	11.9611	7.13677	0.596667	-0.745003	3.20777	0.252783	1	0.597252
																										AT5G18490	120.664	134.237	107.092	0.797779	-0.325938	6.90567	0.252954	1	0.596959
																										AT5G27360	9.58833	6.90087	12.2758	1.77888	0.830966	3.20226	0.252963	1	0.596943
																										AT4G27870	453.72	499.572	407.867	0.816432	-0.292595	8.81825	0.253013	1	0.596857
																										AT5G57740	42.9749	37.2982	48.6516	1.3044	0.383381	5.41273	0.253017	1	0.59685
																										AT2G27190	112.765	125.976	99.555	0.790271	-0.339581	6.80721	0.253074	1	0.596752
																										AT3G02120	49.4884	42.4313	56.5455	1.33264	0.414283	5.6142	0.253127	1	0.596661
																										AT5G63280	4.17338	5.89442	2.45234	0.416044	-1.26519	1.92675	0.253323	1	0.596325
																										AT4G34570	14.3545	17.6427	11.0663	0.627242	-0.672906	3.80455	0.253412	1	0.596173
																										AT4G14040	1970.22	2273.71	1666.73	0.733043	-0.44803	10.9268	0.253778	1	0.595547
																										AT1G19680	137.768	159.337	116.199	0.729265	-0.455485	7.0882	0.253826	1	0.595463
																										AT1G15950	2039.27	1836.09	2242.45	1.22132	0.28844	10.9866	0.253843	1	0.595434
																										AT4G17250	116.03	129.194	102.866	0.796212	-0.328776	6.84901	0.253849	1	0.595424
																										AT3G57280	18.3218	14.7513	21.8923	1.48409	0.569576	4.16756	0.253894	1	0.595347
																										AT1G70060	159.235	176.049	142.42	0.808977	-0.30583	7.30692	0.25392	1	0.595302
																										AT1G16080	2287.29	2064.8	2509.78	1.21551	0.28156	11.1526	0.254017	1	0.595137
																										AT4G37490	4.37881	2.66476	6.09285	2.28646	1.19312	2.01056	0.254047	1	0.595086
																										AT5G21930	1770.51	1929.51	1611.51	0.835192	-0.25982	10.7841	0.254152	1	0.594906
																										AT5G19570	74.0558	82.8379	65.2736	0.787968	-0.343791	6.20032	0.254167	1	0.594881
																										AT2G33840	20.66	16.6789	24.641	1.47737	0.563032	4.34147	0.254176	1	0.594866
																										AT2G01190	754.333	818.503	690.163	0.843202	-0.24605	9.55382	0.25447	1	0.594363
																										AT1G48000	1.78118	0.662144	2.90022	4.38005	2.13095	0.47069	0.254562	1	0.594207
																										AT2G35360	12.9904	17.8349	8.14594	0.456741	-1.13055	3.59136	0.254785	1	0.593827
																										AT5G48930	1714.81	1557.3	1872.31	1.20228	0.265768	10.7377	0.254787	1	0.593823
																										AT3G07050	385.99	424.95	347.029	0.816636	-0.292235	8.58503	0.254794	1	0.59381
																										AT3G59140	59.9539	52.6426	67.2651	1.27777	0.353629	5.89497	0.255024	1	0.593419
																										AT4G14590	2.15147	1.05498	3.24796	3.07869	1.62232	0.888378	0.255035	1	0.5934
																										AT4G24380	7.87146	10.2802	5.46268	0.531377	-0.912192	2.90571	0.25505	1	0.593374
																										AT1G31770	48.1256	41.6862	54.565	1.30895	0.388407	5.5757	0.255108	1	0.593277
																										AT5G07020	5035.07	4585.06	5485.09	1.19629	0.258573	12.292	0.255236	1	0.593059
																										AT5G18120	6.37657	3.79474	8.9584	2.36074	1.23924	2.54362	0.255239	1	0.593053
																										AT4G10040	274.931	246.986	302.876	1.22629	0.2943	8.09543	0.255285	1	0.592974
																										AT3G18870	88.0121	98.1036	77.9206	0.794269	-0.332301	6.45008	0.255336	1	0.592888
																										AT5G16040	311.044	343.091	278.997	0.813188	-0.298339	8.27328	0.255387	1	0.592801
																										AT1G67950	18.1338	14.5062	21.7614	1.50014	0.5851	4.15115	0.255583	1	0.592468
																										AT5G13660	16.3209	20.2426	12.3992	0.612532	-0.707144	3.98575	0.25569	1	0.592287
																										AT4G16515	71.4502	58.6911	84.2094	1.43479	0.520838	6.13549	0.255756	1	0.592175
																										AT1G29440	1.31003	0.315876	2.30419	7.2946	2.86683	-0.229156	0.255814	1	0.592077
																										AT4G06536	6.47384	4.25426	8.69342	2.04346	1.03102	2.60442	0.255942	1	0.591859
																										AT3G59900	4.06336	5.67774	2.44899	0.431331	-1.21313	1.89875	0.255963	1	0.591823
																										AT5G43530	1.30836	0.315876	2.30083	7.28398	2.86473	-0.230207	0.256006	1	0.59175
																										AT2G32040	232.595	208.64	256.551	1.22964	0.298231	7.85399	0.256072	1	0.591638
																										AT3G09820	3148.26	2872.85	3423.68	1.19174	0.253067	11.6148	0.256095	1	0.591598
																										AT1G72450	342.752	381.581	303.924	0.796486	-0.328279	8.41171	0.256136	1	0.591529
																										AT5G63590	2.12108	0.994199	3.24796	3.26692	1.70793	0.845571	0.256501	1	0.590911
																										AT4G26980	86.8437	76.885	96.8024	1.25905	0.332341	6.4308	0.256628	1	0.590695
																										AT5G38070	1.30286	0.346268	2.25945	6.52515	2.70601	-0.177032	0.25664	1	0.590675
																										AT1G14890	238.412	205.261	271.563	1.32301	0.403824	7.88323	0.256642	1	0.590672
																										AT5G51180	38.4323	45.9826	30.8819	0.6716	-0.574326	5.23585	0.25682	1	0.590371
																										AT5G13190	342.525	304.717	380.333	1.24815	0.319792	8.41122	0.256995	1	0.590075
																										AT3G49140	704.952	765.459	644.445	0.841906	-0.248268	9.45605	0.257285	1	0.589585
																										AT1G11050	118.132	129.957	106.307	0.818016	-0.289799	6.87699	0.257325	1	0.589518
																										AT3G10660	14.8783	18.0802	11.6763	0.645808	-0.630823	3.86093	0.257393	1	0.589403
																										AT5G26749	1.74789	0.678323	2.81746	4.15356	2.05435	0.467219	0.257434	1	0.589335
																										AT4G20090	20.9521	24.7825	17.1217	0.690878	-0.533496	4.3645	0.25747	1	0.589273
																										AT5G60530	1.39189	2.50477	0.279002	0.111388	-3.16633	-0.258486	0.257672	1	0.588932
																										AT3G11280	1011.71	859.007	1164.41	1.35553	0.438854	9.96595	0.257743	1	0.588812
																										AT2G30760	1.74362	0.631752	2.85549	4.51995	2.17631	0.425583	0.257809	1	0.588702
																										AT3G12340	22.4252	18.8252	26.0252	1.38247	0.467247	4.46822	0.257829	1	0.588668
																										AT1G28760	20.6899	24.5232	16.8567	0.687376	-0.540829	4.34566	0.257867	1	0.588604
																										AT2G46493	1.35568	0.362447	2.34892	6.48073	2.69616	-0.11608	0.257882	1	0.588579
																										AT2G29200	74.7187	84.0711	65.3663	0.777513	-0.363062	6.21201	0.257888	1	0.588568
																										AT4G22780	97.5494	108.805	86.2935	0.7931	-0.334425	6.59839	0.257918	1	0.588518
																										AT1G04330	13.2863	9.80257	16.77	1.71078	0.774651	3.68049	0.257931	1	0.588497
																										AT2G14960	1.29026	0.362447	2.21807	6.11971	2.61346	-0.157426	0.258112	1	0.588192
																										AT1G51140	387.939	323.467	452.412	1.39863	0.484018	8.57948	0.258224	1	0.588003
																										AT1G72540	4.43338	2.033	6.83376	3.36141	1.74907	1.89815	0.258316	1	0.58785
																										AT4G12710	72.6178	81.3777	63.8579	0.78471	-0.349769	6.17168	0.25836	1	0.587775
																										AT4G29350	9742.49	8858.59	10626.4	1.19956	0.262503	13.2441	0.258377	1	0.587746
																										AT1G13609	1.28599	0.315876	2.2561	7.14236	2.8364	-0.24437	0.258616	1	0.587345
																										AT3G16810	38.2228	32.8474	43.5982	1.32729	0.408489	5.24195	0.258622	1	0.587334
																										AT4G29905	610.398	550.845	669.951	1.21622	0.282408	9.24671	0.258664	1	0.587264
																										AT3G03870	127.029	141.583	112.475	0.794407	-0.33205	6.97948	0.258943	1	0.586796
																										AT5G53360	37.9638	43.1786	32.749	0.758454	-0.398867	5.23281	0.258948	1	0.586787
																										AT2G47730	4788.73	4362.14	5215.32	1.19559	0.257719	12.2197	0.258987	1	0.586723
																										AT5G11450	43.8465	37.8917	49.8012	1.3143	0.394299	5.44096	0.259034	1	0.586643
																										AT3G60390	122.015	134.546	109.485	0.813734	-0.29737	6.92327	0.259054	1	0.586609
																										AT5G05100	227.169	249.127	205.211	0.823719	-0.279776	7.82085	0.2591	1	0.586532
																										AT1G64510	3250.62	2941.94	3559.3	1.20985	0.274828	11.66	0.259129	1	0.586484
																										AT5G23395	50.5959	56.9802	44.2117	0.775913	-0.366033	5.64937	0.259188	1	0.586385
																										AT1G53490	17.2437	20.5242	13.9632	0.68033	-0.555693	4.08141	0.259218	1	0.586334
																										AT5G59680	11.6569	8.84057	14.4731	1.63713	0.711167	3.49972	0.259221	1	0.586329
																										AT4G11010	580.511	522.699	638.323	1.22121	0.288306	9.17399	0.259485	1	0.585888
																										AT3G15800	35.3641	29.6403	41.0879	1.38622	0.471154	5.12506	0.259667	1	0.585584
																										AT4G02820	81.76	91.1482	72.3718	0.794002	-0.332786	6.34375	0.259825	1	0.585319
																										AT1G66940	43.2981	48.6882	37.9081	0.778589	-0.361066	5.42497	0.259984	1	0.585053
																										AT5G44870	153.41	170.561	136.258	0.79888	-0.32395	7.25217	0.260056	1	0.584934
																										AT3G49210	28.2974	33.2041	23.3907	0.704452	-0.505426	4.80058	0.26012	1	0.584827
																										AT2G34380	20.0037	24.3596	15.6479	0.642371	-0.638521	4.28716	0.260249	1	0.584611
																										AT5G16400	1247.46	1040.82	1454.1	1.39707	0.482403	10.2647	0.260254	1	0.584602
																										AT4G18593	9.81864	12.0907	7.54662	0.62417	-0.67999	3.25583	0.26044	1	0.584292
																										AT1G66460	3.17985	1.79606	4.56364	2.54092	1.34535	1.51751	0.260683	1	0.583887
																										AT2G37260	1.26789	0.362447	2.17334	5.99629	2.58407	-0.172123	0.260783	1	0.58372
																										AT1G30510	121.848	108.85	134.846	1.23883	0.308978	6.92068	0.260951	1	0.583441
																										AT5G59010	26.0336	32.8069	19.2603	0.587081	-0.768369	4.65174	0.261037	1	0.583298
																										AT5G19950	208.495	227.689	189.301	0.8314	-0.266386	7.69773	0.261044	1	0.583287
																										AT1G48460	32.6324	37.5654	27.6993	0.737362	-0.439554	5.01156	0.261129	1	0.583145
																										AT5G01940	1.72429	2.80447	0.644121	0.229677	-2.12232	0.426566	0.261434	1	0.582639
																										AT1G17890	154.073	137.957	170.188	1.23363	0.30291	7.25953	0.261532	1	0.582475
																										AT4G10800	15.3434	18.5559	12.1309	0.65375	-0.613188	3.90721	0.261536	1	0.582469
																										AT1G72310	48.4905	55.3907	41.5904	0.750855	-0.413393	5.58487	0.261566	1	0.582419
																										AT5G19630	161.94	145.439	178.441	1.22691	0.295035	7.33179	0.26157	1	0.582412
																										AT1G34750	192.519	174.059	210.98	1.21212	0.277533	7.5822	0.261856	1	0.581937
																										AT3G57360	1.25813	0.346268	2.16998	6.26677	2.64772	-0.206177	0.261975	1	0.581741
																										AT1G14780	1.71529	2.74172	0.688856	0.25125	-1.99281	0.458677	0.26205	1	0.581616
																										AT2G40740	6.52572	4.21993	8.83151	2.09281	1.06544	2.60994	0.262206	1	0.581358
																										AT2G20835	22.9296	19.3033	26.5559	1.37572	0.460183	4.50087	0.262276	1	0.581242
																										AT5G14680	223.502	246.257	200.746	0.815188	-0.294795	7.79662	0.262437	1	0.580974
																										AT4G24240	173.782	157.028	190.536	1.21339	0.279041	7.4344	0.262953	1	0.580121
																										AT2G45050	6.69409	8.72112	4.66706	0.535144	-0.902001	2.67351	0.263035	1	0.579986
																										AT2G25300	36.1714	41.4574	30.8853	0.74499	-0.424707	5.1612	0.263142	1	0.57981
																										AT2G24250	10.0567	7.53458	12.5788	1.66948	0.739395	3.28323	0.263151	1	0.579795
																										AT2G33590	39.5572	34.1071	45.0073	1.31959	0.400087	5.29204	0.263163	1	0.579775
																										AT5G13060	22.8021	18.8861	26.7181	1.41469	0.500488	4.4895	0.263218	1	0.579685
																										AT1G14240	1.68246	0.678323	2.68661	3.96066	1.98574	0.432914	0.263351	1	0.579465
																										AT4G14900	431.099	468.401	393.798	0.840728	-0.250289	8.74645	0.263383	1	0.579412
																										AT1G04770	187.464	167.494	207.434	1.23845	0.308537	7.54224	0.263431	1	0.579333
																										AT3G52170	39.6632	46.416	32.9104	0.709033	-0.496076	5.28851	0.263449	1	0.579303
																										AT1G35140	92.1536	115.581	68.7262	0.594616	-0.749971	6.47777	0.263492	1	0.579233
																										AT5G60870	74.0645	82.9556	65.1735	0.785643	-0.348054	6.20024	0.263573	1	0.5791
																										AT1G11350	701.313	765.204	637.421	0.833009	-0.263596	9.4479	0.263631	1	0.579004
																										AT5G02840	809.38	916.751	702.008	0.765756	-0.385042	9.64787	0.263673	1	0.578935
																										AT3G23890	102.744	90.2651	115.223	1.2765	0.352195	6.67219	0.263679	1	0.578925
																										AT4G32440	106.081	117.632	94.5302	0.803612	-0.315429	6.72042	0.263694	1	0.578899
																										AT3G17170	501.287	547.145	455.429	0.832375	-0.264695	8.96343	0.263775	1	0.578766
																										AT5G66380	159.717	174.869	144.565	0.826706	-0.274554	7.31286	0.263885	1	0.578585
																										AT1G78370	2901.11	2615.1	3187.12	1.21873	0.285384	11.4953	0.263938	1	0.578498
																										AT1G68580	186.881	204.178	169.583	0.830565	-0.267835	7.53977	0.263974	1	0.578439
																										AT3G23255	41.2138	47.1268	35.3008	0.749059	-0.416849	5.35005	0.264004	1	0.578389
																										AT4G14940	49.61	41.5143	57.7058	1.39002	0.47511	5.61309	0.264104	1	0.578225
																										AT2G25200	148.538	169.38	127.697	0.753906	-0.407544	7.20035	0.264328	1	0.577857
																										AT4G36600	3.10374	1.73331	4.47417	2.58129	1.36809	1.47757	0.26438	1	0.577771
																										AT2G20250	19.4156	23.1767	15.6545	0.675443	-0.566094	4.25156	0.264448	1	0.57766
																										AT3G59410	66.0077	74.1369	57.8785	0.780697	-0.357165	6.03354	0.264818	1	0.577053
																										AT4G25570	1622.04	1759.56	1484.52	0.843691	-0.245214	10.6584	0.264826	1	0.57704
																										AT1G26330	5.37783	3.48476	7.2709	2.08649	1.06108	2.3316	0.264877	1	0.576957
																										AT1G19600	553.337	606.08	500.593	0.825953	-0.275869	9.10543	0.264996	1	0.57676
																										AT5G01600	58.0238	74.1615	41.8861	0.564795	-0.824201	5.8005	0.264998	1	0.576758
																										AT2G25350	44.1023	50.4682	37.7363	0.747725	-0.419421	5.44759	0.265006	1	0.576745
																										AT2G05220	857.359	777.566	937.153	1.20524	0.269319	9.73748	0.26502	1	0.576722
																										AT3G22590	41.912	36.2476	47.5765	1.31254	0.392361	5.376	0.265158	1	0.576495
																										AT5G16760	103.235	114.748	91.7227	0.799342	-0.323115	6.68076	0.265463	1	0.575996
																										AT5G16980	1.6813	2.75986	0.602739	0.218395	-2.19499	0.367101	0.265495	1	0.575943
																										AT2G26290	3.08137	1.73331	4.42944	2.55548	1.3536	1.47032	0.265496	1	0.575943
																										AT2G27200	41.0548	47.0946	35.015	0.743503	-0.42759	5.34369	0.265585	1	0.575796
																										AT1G53240	4118.64	3764.96	4472.32	1.18788	0.248389	12.0026	0.265764	1	0.575504
																										AT1G79600	1313.95	1193.29	1434.6	1.20222	0.265703	10.3536	0.265869	1	0.575332
																										AT3G06880	51.4287	58.7013	44.1561	0.752218	-0.410778	5.66993	0.265923	1	0.575244
																										AT5G43810	126.912	141.983	111.841	0.787707	-0.34427	6.97743	0.266092	1	0.574969
																										AT5G64080	30.1954	23.1746	37.2162	1.60591	0.683387	4.87617	0.266109	1	0.57494
																										AT3G11450	466.093	506.655	425.531	0.839883	-0.25174	8.85899	0.266124	1	0.574915
																										AT3G57600	49.4957	55.5687	43.4228	0.781425	-0.35582	5.61829	0.266134	1	0.574899
																										AT1G43910	20.7912	15.154	26.4283	1.74398	0.802387	4.32282	0.266161	1	0.574855
																										AT5G55300	123.609	111.172	136.047	1.22376	0.291319	6.9423	0.266163	1	0.574852
																										AT1G77760	2712.49	2326.52	3098.45	1.3318	0.413378	11.3906	0.266338	1	0.574567
																										AT3G16090	169.512	152.506	186.518	1.22302	0.290444	7.39795	0.266373	1	0.57451
																										AT5G41750	93.6051	80.3558	106.854	1.32976	0.41117	6.53392	0.266402	1	0.574463
																										AT1G66970	865.318	796.399	934.238	1.17308	0.230298	9.7525	0.26644	1	0.574401
																										AT5G04070	1.22224	0.315876	2.1286	6.73873	2.75248	-0.286332	0.266487	1	0.574324
																										AT1G18880	46.2796	39.4953	53.0639	1.34355	0.42605	5.51663	0.266614	1	0.574118
																										AT4G20910	37.099	31.7359	42.4621	1.33799	0.420063	5.19807	0.266716	1	0.57395
																										AT1G77110	44.2728	38.2926	50.253	1.31234	0.392145	5.45507	0.266787	1	0.573836
																										AT2G32540	114.426	102.113	126.738	1.24116	0.311691	6.82987	0.266806	1	0.573804
																										AT1G68180	3.99085	2.28809	5.6936	2.48836	1.31519	1.85174	0.26693	1	0.573602
																										AT2G20320	58.0686	65.9949	50.1423	0.75979	-0.396328	5.84612	0.267002	1	0.573486
																										AT1G05830	237.082	260.081	214.083	0.823139	-0.280792	7.88242	0.267039	1	0.573426
																										AT4G34640	164.34	181.641	147.039	0.809503	-0.304891	7.3525	0.267253	1	0.573077
																										AT5G54510	14.2734	10.6022	17.9447	1.69255	0.759198	3.78589	0.267289	1	0.573019
																										AT4G19130	15.4511	12.1858	18.7164	1.53592	0.619105	3.91668	0.267334	1	0.572946
																										AT3G23690	161.691	177.911	145.47	0.81766	-0.290428	7.3298	0.267404	1	0.572833
																										AT1G05380	297.584	326.886	268.281	0.820718	-0.285042	8.21012	0.267573	1	0.572557
																										AT4G37170	5.65123	7.47576	3.8267	0.51188	-0.966121	2.41916	0.267617	1	0.572486
																										AT2G22330	665.742	780.398	551.087	0.706161	-0.50193	9.3571	0.267627	1	0.57247
																										AT5G55740	83.8385	93.3489	74.3281	0.79624	-0.328725	6.3802	0.267768	1	0.572242
																										AT1G18180	1.63467	2.71133	0.558005	0.205805	-2.28065	0.298674	0.2678	1	0.57219
																										AT4G13650	4.60381	6.1799	3.02772	0.48993	-1.02935	2.11291	0.267888	1	0.572047
																										AT2G22570	7.18424	5.01363	9.35484	1.86588	0.899857	2.77579	0.268134	1	0.571648
																										ATMG00080	3.81607	5.50355	2.1286	0.386769	-1.37046	1.77513	0.268368	1	0.57127
																										AT5G25350	327.246	357.022	297.469	0.833197	-0.26327	8.34823	0.268463	1	0.571116
																										AT1G67350	264.494	295.079	233.909	0.792702	-0.335149	8.03738	0.268473	1	0.571099
																										AT4G02420	589.167	537.282	641.053	1.19314	0.254764	9.19692	0.268586	1	0.570916
																										AT1G07900	2.64048	1.43361	3.84735	2.68368	1.42421	1.23176	0.268635	1	0.570837
																										AT5G65660	120.344	107.57	133.118	1.2375	0.307427	6.90284	0.268771	1	0.570618
																										AT5G37350	244.741	268.184	221.297	0.825167	-0.277241	7.92846	0.268925	1	0.570369
																										AT3G44020	21.0344	17.5073	24.5615	1.40293	0.488445	4.3741	0.268948	1	0.570331
																										AT5G52900	80.5934	72.0168	89.17	1.23818	0.308225	6.32437	0.268963	1	0.570308
																										AT5G65180	36.5104	41.6844	31.3365	0.751757	-0.411662	5.1756	0.268985	1	0.570272
																										AT3G58710	105.068	116.33	93.8061	0.80638	-0.310467	6.70684	0.269017	1	0.570221
																										AT1G78090	1.20247	0.362447	2.04249	5.63527	2.49448	-0.216916	0.269068	1	0.570138
																										AT2G03380	4.53273	6.11715	2.94831	0.481974	-1.05297	2.08637	0.269373	1	0.569646
																										AT3G50820	49316.9	44830.5	53803.3	1.20015	0.263214	15.5838	0.269474	1	0.569483
																										AT5G41190	274.458	302.554	246.362	0.814274	-0.296414	8.09284	0.269476	1	0.56948
																										AT5G03440	2.55843	3.78052	1.33633	0.353477	-1.50031	1.16843	0.269526	1	0.569399
																										AT3G11820	910.247	826.12	994.374	1.20367	0.267436	9.82393	0.269565	1	0.569337
																										AT4G26710	13.3784	10.2966	16.4602	1.59861	0.676819	3.7025	0.2696	1	0.569281
																										AT3G54740	34.4111	39.3839	29.4383	0.747471	-0.419911	5.08958	0.269636	1	0.569222
																										AT4G32470	1913.36	1741.06	2085.66	1.19793	0.260538	10.896	0.269739	1	0.569056
																										AT3G26240	26.7145	31.1102	22.3188	0.717412	-0.479127	4.71975	0.269847	1	0.568882
																										AT1G05170	92.8863	82.5359	103.237	1.25081	0.322864	6.52838	0.269852	1	0.568874
																										AT2G40350	7.92432	10.6409	5.20776	0.489411	-1.03088	2.8961	0.269895	1	0.568806
																										AT1G51630	117.737	105.933	129.542	1.22286	0.29026	6.87214	0.270032	1	0.568585
																										AT1G15900	2.99266	1.68674	4.29859	2.54847	1.34963	1.42905	0.270055	1	0.568548
																										AT5G15180	9.19228	6.81166	11.5729	1.69899	0.764675	3.15034	0.270066	1	0.56853
																										AT4G30640	12.4135	9.63034	15.1967	1.578	0.658097	3.59663	0.27008	1	0.568507
																										AT3G14930	1635.34	1482.51	1788.17	1.20617	0.270439	10.669	0.270113	1	0.568455
																										AT1G13440	6572.01	6052.94	7091.08	1.17151	0.228369	12.6776	0.270134	1	0.56842
																										AT5G51040	750.491	681.107	819.875	1.20374	0.267521	9.5455	0.270202	1	0.568311
																										AT4G22300	2.98555	1.67252	4.29859	2.57012	1.36184	1.42294	0.27043	1	0.567946
																										AT3G51040	13.7158	10.5922	16.8394	1.5898	0.668844	3.73935	0.270435	1	0.567937
																										AT4G22305	5.44514	3.45043	7.43986	2.15621	1.1085	2.34103	0.270471	1	0.567879
																										AT3G51520	95.6086	85.3727	105.845	1.2398	0.310102	6.57075	0.270561	1	0.567734
																										AT4G17900	188.761	205.807	171.715	0.83435	-0.261275	7.55451	0.270566	1	0.567727
																										AT2G18876	19.7556	16.0209	23.4902	1.46622	0.552106	4.27794	0.270588	1	0.567692
																										AT1G68220	157.07	142.908	171.232	1.1982	0.260865	7.28937	0.2706	1	0.567672
																										AT1G06560	72.9187	82.0278	63.8097	0.777903	-0.362338	6.17687	0.270643	1	0.567604
																										AT2G18170	15.9021	18.8984	12.9059	0.682909	-0.550234	3.96507	0.270713	1	0.567491
																										AT5G10800	96.6984	107.513	85.8837	0.79882	-0.324057	6.58634	0.270762	1	0.567413
																										AT1G77720	20.8065	17.4788	24.1343	1.38077	0.465474	4.36027	0.270797	1	0.567356
																										AT5G07680	4.46287	5.97744	2.94831	0.493239	-1.01964	2.06971	0.270866	1	0.567246
																										AT5G46350	6.41193	4.51963	8.30422	1.83737	0.87764	2.61502	0.27107	1	0.566918
																										AT1G70490	1364.69	1246.82	1482.56	1.18907	0.249835	10.409	0.271139	1	0.566808
																										AT4G19190	179.645	197.093	162.198	0.82295	-0.281123	7.48217	0.271168	1	0.566761
																										AT2G33480	184.713	204.159	165.266	0.809498	-0.304901	7.5211	0.271288	1	0.56657
																										AT5G60300	64.5881	72.4138	56.7624	0.783862	-0.351328	6.00253	0.271511	1	0.566213
																										AT5G04900	358.189	390.331	326.046	0.835308	-0.25962	8.47874	0.271542	1	0.566164
																										AT3G52450	2.51208	3.73592	1.28824	0.344826	-1.53606	1.13343	0.271542	1	0.566163
																										AT4G21326	197.452	216.488	178.417	0.824141	-0.279036	7.61862	0.271543	1	0.566162
																										AT4G18910	122.878	109.422	136.334	1.24594	0.31724	6.93238	0.271664	1	0.565968
																										AT5G66950	145.501	160.626	130.375	0.811674	-0.301028	7.17704	0.27167	1	0.565958
																										AT5G54090	24.7047	28.5711	20.8383	0.729349	-0.455318	4.60882	0.271736	1	0.565852
																										AT3G09100	154.119	171.341	136.898	0.798981	-0.323767	7.25884	0.271805	1	0.565743
[truncated: 25,214 more rows]
