# Supplementary material for: RNA-Seq Profiling Shows Divergent Gene Expression Patterns in Arabidopsis Grown under Different Densities
Source: Front Plant Sci. 2017 Nov 28;8:2001. doi: 10.3389/fpls.2017.02001 (PMC5712407; doi:10.3389/fpls.2017.02001)
Supplement: TABLE S8 — KEGG enrichment analysis of differentially expressed genes. [file Table_8.XLS]

## Sheet: KEGG Enrichment Analysis
Category	Pathway	Genome	DE Gene	P-value	-Log10(P-Value)
Metabolism	Overview	655	6	0.365781	0.436779
	Carbohydrate metabolism	1028	5	0.886537	0.0523032
	Energy metabolism	498	5	0.316653	0.499416
	Lipid metabolism	453	5	0.252055	0.598504
	Nucleotide metabolism	271	0	1	0
	Amino acid metabolism	681	15	0.000201765	3.69515
	Metabolism of other amino acids	222	4	0.0857717	1.06666
	Glycan biosynthesis and metabolism	153	0	1	0
	Metabolism of cofactors and vitamins	229	3	0.245414	0.6101
	Metabolism of terpenoids and polyketides	237	2	0.530699	0.275151
	Biosynthesis of other secondary metabolites	353	16	1.14849e-08	7.93987
	Xenobiotics biodegradation and metabolism	338	7	0.0139823	1.85442
	Enzyme families	0	0	1	0
Genetic Information Processing	Transcription	292	0	1	0
	Translation	787	1	0.997505	0.00108492
	Folding, sorting and degradation	646	6	0.353814	0.451225
	Replication and repair	318	6	0.0328873	1.48297
	RNA family	0	0	1	0
Environmental Information Processing	Membrane transport	38	0	1	0
	Signal transduction	1075	3	0.988083	0.00520657
	Signaling molecules and interaction	2	0	1	0
Cellular Processes	Transport and catabolism	370	2	0.766411	0.115538
	Cell motility	77	1	0.439389	0.357151
	Cell growth and death	513	0	1	0
	Cell communication	128	0	1	0
Organismal Systems	Immune system	373	2	0.770296	0.113342
	Endocrine system	440	1	0.96418	0.015842
	Circulatory system	105	0	1	0
	Digestive system	100	0	1	0
	Excretory system	73	0	1	0
	Nervous system	328	2	0.705822	0.151305
	Sensory system	43	0	1	0
	Development	93	1	0.503011	0.298422
	Environmental adaptation	259	3	0.306021	0.514248
Human Diseases	Cancers	713	1	0.995583	0.00192235
	Immune diseases	85	1	0.472153	0.325917
	Neurodegenerative diseases	413	1	0.955992	0.0195458
	Substance dependence	128	1	0.618232	0.208849
	Cardiovascular diseases	20	0	1	0
	Endocrine and metabolic diseases	125	1	0.609498	0.215028
	Infectious diseases	976	4	0.936551	0.0284688
	Drug resistance	0	0	1	0

## Sheet: KEGG Pathway
	Metabolism
	Overview
	ko01200	Carbon metabolism
		ko:K00600	AT4G13890	glyA, SHMT; glycine hydroxymethyltransferase [EC:2.1.2.1]	0
		ko:K01595	AT3G14940	ppc; phosphoenolpyruvate carboxylase [EC:4.1.1.31]	0
	ko01210	2-Oxocarboxylic acid metabolism
		ko:K12155	AT1G16400	CYP79F2; cytochrome P450, family 79, subfamily F, polypeptide 2 [EC:1.14.13.-]	9
		ko:K15742	AT5G23020	IMS2, MAM3; methylthioalkylmalate synthase 3 [EC:2.3.3.-]	9
	ko01212	Fatty acid metabolism
	ko01230	Biosynthesis of amino acids
		ko:K00815	AT2G24850	TAT; tyrosine aminotransferase [EC:2.6.1.5]	0
		ko:K00600	AT4G13890	glyA, SHMT; glycine hydroxymethyltransferase [EC:2.1.2.1]	0
	ko01220	Degradation of aromatic compounds
	Carbohydrate metabolism
	ko00010	Glycolysis / Gluconeogenesis
	ko00020	Citrate cycle (TCA cycle)
	ko00030	Pentose phosphate pathway
	ko00040	Pentose and glucuronate interconversions
	ko00051	Fructose and mannose metabolism
	ko00052	Galactose metabolism
	ko00053	Ascorbate and aldarate metabolism
		ko:K08232	AT3G09940	E1.6.5.4; monodehydroascorbate reductase (NADH) [EC:1.6.5.4]	0
	ko00500	Starch and sucrose metabolism
		ko:K01188	AT3G09260	E3.2.1.21; beta-glucosidase [EC:3.2.1.21]	9
	ko00520	Amino sugar and nucleotide sugar metabolism
	ko00620	Pyruvate metabolism
		ko:K01595	AT3G14940	ppc; phosphoenolpyruvate carboxylase [EC:4.1.1.31]	0
	ko00630	Glyoxylate and dicarboxylate metabolism
		ko:K00600	AT4G13890	glyA, SHMT; glycine hydroxymethyltransferase [EC:2.1.2.1]	0
	ko00640	Propanoate metabolism
	ko00650	Butanoate metabolism
		ko:K01580	AT5G17330	E4.1.1.15, gadB, gadA, GAD; glutamate decarboxylase [EC:4.1.1.15]	9
	ko00660	C5-Branched dibasic acid metabolism
	ko00562	Inositol phosphate metabolism
	Energy metabolism
	ko00190	Oxidative phosphorylation
	ko00195	Photosynthesis
		ko:K02634	ATCG00540	petA; apocytochrome f	9
	ko00196	Photosynthesis - antenna proteins
	ko00194	Photosynthesis proteins
	ko00710	Carbon fixation in photosynthetic organisms
		ko:K01595	AT3G14940	ppc; phosphoenolpyruvate carboxylase [EC:4.1.1.31]	0
	ko00720	Carbon fixation pathways in prokaryotes
		ko:K01595	AT3G14940	ppc; phosphoenolpyruvate carboxylase [EC:4.1.1.31]	0
	ko00680	Methane metabolism
		ko:K01595	AT3G14940	ppc; phosphoenolpyruvate carboxylase [EC:4.1.1.31]	0
		ko:K00600	AT4G13890	glyA, SHMT; glycine hydroxymethyltransferase [EC:2.1.2.1]	0
	ko00910	Nitrogen metabolism
	ko00920	Sulfur metabolism
	Lipid metabolism
	ko00061	Fatty acid biosynthesis
	ko00062	Fatty acid elongation
		ko:K15397	AT4G34250	KCS; 3-ketoacyl-CoA synthase [EC:2.3.1.199]	9
		ko:K15397	AT2G15090	KCS; 3-ketoacyl-CoA synthase [EC:2.3.1.199]	9
	ko00071	Fatty acid degradation
	ko00072	Synthesis and degradation of ketone bodies
	ko00073	Cutin, suberine and wax biosynthesis
		ko:K13356	AT4G33790	FAR; fatty acyl-CoA reductase [EC:1.2.1.-]	0
		ko:K15401	AT5G58860	CYP86A1; fatty acid omega-hydroxylase [EC:1.14.-.-]	9
	ko00100	Steroid biosynthesis
	ko00120	Primary bile acid biosynthesis
	ko00121	Secondary bile acid biosynthesis
	ko00140	Steroid hormone biosynthesis
	ko00561	Glycerolipid metabolism
	ko00564	Glycerophospholipid metabolism
	ko00565	Ether lipid metabolism
	ko00600	Sphingolipid metabolism
	ko00590	Arachidonic acid metabolism
	ko00591	Linoleic acid metabolism
	ko00592	alpha-Linolenic acid metabolism
		ko:K10529	AT3G01420	DOX1; alpha-dioxygenase [EC:1.-.-.-]	9
	ko01040	Biosynthesis of unsaturated fatty acids
	ko01004	Lipid biosynthesis proteins
	Nucleotide metabolism
	ko00230	Purine metabolism
	ko00240	Pyrimidine metabolism
	Amino acid metabolism
	ko00250	Alanine, aspartate and glutamate metabolism
		ko:K01580	AT5G17330	E4.1.1.15, gadB, gadA, GAD; glutamate decarboxylase [EC:4.1.1.15]	9
	ko00260	Glycine, serine and threonine metabolism
		ko:K00600	AT4G13890	glyA, SHMT; glycine hydroxymethyltransferase [EC:2.1.2.1]	0
	ko00270	Cysteine and methionine metabolism
		ko:K00815	AT2G24850	TAT; tyrosine aminotransferase [EC:2.6.1.5]	0
	ko00280	Valine, leucine and isoleucine degradation
	ko00290	Valine, leucine and isoleucine biosynthesis
	ko00300	Lysine biosynthesis
	ko00310	Lysine degradation
	ko00330	Arginine and proline metabolism
		ko:K00318	AT3G30775	PRODH; proline dehydrogenase [EC:1.5.-.-]	9
		ko:K00318	AT5G38710	PRODH; proline dehydrogenase [EC:1.5.-.-]	0
	ko00340	Histidine metabolism
	ko00350	Tyrosine metabolism
		ko:K00815	AT2G24850	TAT; tyrosine aminotransferase [EC:2.6.1.5]	0
	ko00360	Phenylalanine metabolism
		ko:K10775	AT3G10340	E4.3.1.24; phenylalanine ammonia-lyase [EC:4.3.1.24]	0
		ko:K00815	AT2G24850	TAT; tyrosine aminotransferase [EC:2.6.1.5]	0
		ko:K00430	AT5G64100	E1.11.1.7; peroxidase [EC:1.11.1.7]	9
		ko:K00430	AT4G30170	E1.11.1.7; peroxidase [EC:1.11.1.7]	9
		ko:K00430	AT5G19880	E1.11.1.7; peroxidase [EC:1.11.1.7]	0
		ko:K00430	AT1G30870	E1.11.1.7; peroxidase [EC:1.11.1.7]	9
		ko:K00430	AT5G17820	E1.11.1.7; peroxidase [EC:1.11.1.7]	9
	ko00380	Tryptophan metabolism
		ko:K11868	AT2G30770	CYP71A13; indoleacetaldoxime dehydratase [EC:4.99.1.6]	0
	ko00400	Phenylalanine, tyrosine and tryptophan biosynthesis
		ko:K00815	AT2G24850	TAT; tyrosine aminotransferase [EC:2.6.1.5]	0
	ko01007	Amino acid related enzymes
	Metabolism of other amino acids
	ko00410	beta-Alanine metabolism
		ko:K01580	AT5G17330	E4.1.1.15, gadB, gadA, GAD; glutamate decarboxylase [EC:4.1.1.15]	9
	ko00430	Taurine and hypotaurine metabolism
		ko:K01580	AT5G17330	E4.1.1.15, gadB, gadA, GAD; glutamate decarboxylase [EC:4.1.1.15]	9
	ko00440	Phosphonate and phosphinate metabolism
	ko00450	Selenocompound metabolism
	ko00460	Cyanoamino acid metabolism
		ko:K00600	AT4G13890	glyA, SHMT; glycine hydroxymethyltransferase [EC:2.1.2.1]	0
		ko:K01188	AT3G09260	E3.2.1.21; beta-glucosidase [EC:3.2.1.21]	9
	ko00471	D-Glutamine and D-glutamate metabolism
	ko00472	D-Arginine and D-ornithine metabolism
	ko00473	D-Alanine metabolism
	ko00480	Glutathione metabolism
	Glycan biosynthesis and metabolism
	ko01003	Glycosyltransferases
	ko00510	N-Glycan biosynthesis
	ko00513	Various types of N-glycan biosynthesis
	ko00512	Mucin type O-glycan biosynthesis
	ko00514	Other types of O-glycan biosynthesis
	ko00532	Glycosaminoglycan biosynthesis - chondroitin sulfate / dermatan sulfate
	ko00534	Glycosaminoglycan biosynthesis - heparan sulfate / heparin
	ko00533	Glycosaminoglycan biosynthesis - keratan sulfate
	ko00535	Proteoglycans
	ko00536	Heparan sulfate/heparin binding proteins
	ko00531	Glycosaminoglycan degradation
	ko00563	Glycosylphosphatidylinositol(GPI)-anchor biosynthesis
	ko00601	Glycosphingolipid biosynthesis - lacto and neolacto series
	ko00603	Glycosphingolipid biosynthesis - globo series
	ko00604	Glycosphingolipid biosynthesis - ganglio series
	ko00540	Lipopolysaccharide biosynthesis
	ko01005	Lipopolysaccharide biosynthesis proteins
	ko00550	Peptidoglycan biosynthesis
	ko00511	Other glycan degradation
	Metabolism of cofactors and vitamins
	ko00730	Thiamine metabolism
		ko:K00949	AT2G44750	thiN, TPK1, THI80; thiamine pyrophosphokinase [EC:2.7.6.2]	9
	ko00740	Riboflavin metabolism
	ko00750	Vitamin B6 metabolism
	ko00760	Nicotinate and nicotinamide metabolism
	ko00770	Pantothenate and CoA biosynthesis
	ko00780	Biotin metabolism
	ko00785	Lipoic acid metabolism
	ko00790	Folate biosynthesis
	ko00670	One carbon pool by folate
		ko:K00600	AT4G13890	glyA, SHMT; glycine hydroxymethyltransferase [EC:2.1.2.1]	0
	ko00830	Retinol metabolism
	ko00860	Porphyrin and chlorophyll metabolism
	ko00130	Ubiquinone and other terpenoid-quinone biosynthesis
		ko:K00815	AT2G24850	TAT; tyrosine aminotransferase [EC:2.6.1.5]	0
	Metabolism of terpenoids and polyketides
	ko01006	Prenyltransferases
	ko00900	Terpenoid backbone biosynthesis
	ko00902	Monoterpenoid biosynthesis
	ko00909	Sesquiterpenoid and triterpenoid biosynthesis
	ko00904	Diterpenoid biosynthesis
	ko00906	Carotenoid biosynthesis
	ko00905	Brassinosteroid biosynthesis
	ko00981	Insect hormone biosynthesis
	ko00908	Zeatin biosynthesis
	ko00903	Limonene and pinene degradation
		ko:K00517	AT3G26830	E1.14.-.-	0
		ko:K00517	AT2G30750	E1.14.-.-	0
	ko00281	Geraniol degradation
	ko01008	Polyketide biosynthesis proteins
	ko01052	Type I polyketide structures
	ko00522	Biosynthesis of 12-, 14- and 16-membered macrolides
	ko01051	Biosynthesis of ansamycins
	ko01056	Biosynthesis of type II polyketide backbone
	ko01057	Biosynthesis of type II polyketide products
	ko00253	Tetracycline biosynthesis
	ko00523	Polyketide sugar unit biosynthesis
	ko01054	Nonribosomal peptide structures
	ko01053	Biosynthesis of siderophore group nonribosomal peptides
	ko01055	Biosynthesis of vancomycin group antibiotics
	Biosynthesis of other secondary metabolites
	ko00940	Phenylpropanoid biosynthesis
		ko:K10775	AT3G10340	E4.3.1.24; phenylalanine ammonia-lyase [EC:4.3.1.24]	0
		ko:K09753	AT1G80820	CCR; cinnamoyl-CoA reductase [EC:1.2.1.44]	0
		ko:K00430	AT5G17820	E1.11.1.7; peroxidase [EC:1.11.1.7]	9
		ko:K00430	AT1G30870	E1.11.1.7; peroxidase [EC:1.11.1.7]	9
		ko:K00430	AT4G30170	E1.11.1.7; peroxidase [EC:1.11.1.7]	9
		ko:K00430	AT5G19880	E1.11.1.7; peroxidase [EC:1.11.1.7]	0
		ko:K00430	AT5G64100	E1.11.1.7; peroxidase [EC:1.11.1.7]	9
		ko:K01188	AT3G09260	E3.2.1.21; beta-glucosidase [EC:3.2.1.21]	9
	ko00945	Stilbenoid, diarylheptanoid and gingerol biosynthesis
		ko:K00517	AT2G30750	E1.14.-.-	0
		ko:K00517	AT3G26830	E1.14.-.-	0
	ko00941	Flavonoid biosynthesis
		ko:K05278	AT5G63600	FLS; flavonol synthase [EC:1.14.11.23]	9
	ko00944	Flavone and flavonol biosynthesis
	ko00942	Anthocyanin biosynthesis
	ko00943	Isoflavonoid biosynthesis
	ko00901	Indole alkaloid biosynthesis
	ko00950	Isoquinoline alkaloid biosynthesis
		ko:K00815	AT2G24850	TAT; tyrosine aminotransferase [EC:2.6.1.5]	0
	ko00960	Tropane, piperidine and pyridine alkaloid biosynthesis
		ko:K00815	AT2G24850	TAT; tyrosine aminotransferase [EC:2.6.1.5]	0
	ko01058	Acridone alkaloid biosynthesis
	ko00232	Caffeine metabolism
	ko00965	Betalain biosynthesis
	ko00966	Glucosinolate biosynthesis
		ko:K15742	AT5G23020	IMS2, MAM3; methylthioalkylmalate synthase 3 [EC:2.3.3.-]	9
		ko:K12155	AT1G16400	CYP79F2; cytochrome P450, family 79, subfamily F, polypeptide 2 [EC:1.14.13.-]	9
	ko00402	Benzoxazinoid biosynthesis
	ko00311	Penicillin and cephalosporin biosynthesis
	ko00521	Streptomycin biosynthesis
	ko00524	Butirosin and neomycin biosynthesis
	ko00331	Clavulanic acid biosynthesis
	ko00231	Puromycin biosynthesis
	ko00401	Novobiocin biosynthesis
		ko:K00815	AT2G24850	TAT; tyrosine aminotransferase [EC:2.6.1.5]	0
	ko00254	Aflatoxin biosynthesis
	Xenobiotics biodegradation and metabolism
	ko00362	Benzoate degradation
	ko00627	Aminobenzoate degradation
		ko:K00517	AT2G30750	E1.14.-.-	0
		ko:K00517	AT3G26830	E1.14.-.-	0
	ko00364	Fluorobenzoate degradation
	ko00625	Chloroalkane and chloroalkene degradation
	ko00361	Chlorocyclohexane and chlorobenzene degradation
	ko00623	Toluene degradation
	ko00622	Xylene degradation
	ko00633	Nitrotoluene degradation
	ko00642	Ethylbenzene degradation
	ko00643	Styrene degradation
	ko00791	Atrazine degradation
	ko00930	Caprolactam degradation
	ko00351	1,1,1-Trichloro-2,2-bis(4-chlorophenyl)ethane (DDT) degradation
	ko00363	Bisphenol degradation
		ko:K00517	AT3G26830	E1.14.-.-	0
		ko:K00517	AT2G30750	E1.14.-.-	0
	ko00621	Dioxin degradation
	ko00626	Naphthalene degradation
	ko00624	Polycyclic aromatic hydrocarbon degradation
		ko:K00517	AT2G30750	E1.14.-.-	0
		ko:K00517	AT3G26830	E1.14.-.-	0
	ko00365	Furfural degradation
	ko00984	Steroid degradation
	ko00980	Metabolism of xenobiotics by cytochrome P450
	ko00982	Drug metabolism - cytochrome P450
		ko:K00485	AT1G19250	FMO; dimethylaniline monooxygenase (N-oxide forming) [EC:1.14.13.8]	0
	ko00983	Drug metabolism - other enzymes
	Enzyme families
	ko01000	Enzymes
	ko01001	Protein kinases
	ko01009	Protein phosphatase and associated proteins
	ko01002	Peptidases
	ko00199	Cytochrome P450
	Genetic Information Processing
	Transcription
	ko03020	RNA polymerase
	ko03022	Basal transcription factors
	ko03000	Transcription factors
	ko03021	Transcription machinery
	ko03040	Spliceosome
	ko03041	Spliceosome
	Translation
	ko03010	Ribosome
	ko03011	Ribosome
	ko03016	Transfer RNA biogenesis
	ko00970	Aminoacyl-tRNA biosynthesis
	ko03013	RNA transport
		ko:K18213	AT2G16650	PRORP; proteinaceous RNase P [EC:3.1.26.5]	9
	ko03015	mRNA surveillance pathway
	ko03008	Ribosome biogenesis in eukaryotes
	ko03009	Ribosome biogenesis
	ko03029	Mitochondrial biogenesis
	ko03012	Translation factors
	Folding, sorting and degradation
	ko03110	Chaperones and folding catalysts
	ko03060	Protein export
		ko:K09481	AT3G60540	SEC61B, SBH2; protein transport protein SEC61 subunit beta	0
		ko:K09490	AT1G09080	HSPA5, BIP; heat shock 70kDa protein 5	0
	ko04141	Protein processing in endoplasmic reticulum
		ko:K13993	AT5G59720	HSP20; HSP20 family protein	0
		ko:K09490	AT1G09080	HSPA5, BIP; heat shock 70kDa protein 5	0
		ko:K09481	AT3G60540	SEC61B, SBH2; protein transport protein SEC61 subunit beta	0
	ko04130	SNARE interactions in vesicular transport
		ko:K08486	AT4G03330	STX1B_2_3; syntaxin 1B/2/3	0
	ko04131	SNAREs
	ko04120	Ubiquitin mediated proteolysis
	ko04121	Ubiquitin system
	ko04122	Sulfur relay system
	ko03050	Proteasome
	ko03051	Proteasome
	ko03018	RNA degradation
	Replication and repair
	ko03030	DNA replication
		ko:K10739	AT2G24490	RFA2, RPA2; replication factor A2	0
	ko03032	DNA replication proteins
	ko03036	Chromosome and associated proteins
	ko03410	Base excision repair
	ko03420	Nucleotide excision repair
		ko:K10739	AT2G24490	RFA2, RPA2; replication factor A2	0
	ko03430	Mismatch repair
		ko:K10739	AT2G24490	RFA2, RPA2; replication factor A2	0
	ko03440	Homologous recombination
		ko:K10739	AT2G24490	RFA2, RPA2; replication factor A2	0
	ko03450	Non-homologous end-joining
	ko03460	Fanconi anemia pathway
		ko:K10739	AT2G24490	RFA2, RPA2; replication factor A2	0
		ko:K10990	AT5G63540	RMI1, BRAP75; RecQ-mediated genome instability protein 1	0
	ko03400	DNA repair and recombination proteins
	RNA family
	ko03100	Non-coding RNAs
	Environmental Information Processing
	Membrane transport
	ko02000	Transporters
	ko02010	ABC transporters
	ko02060	Phosphotransferase system (PTS)
	ko03070	Bacterial secretion system
	ko02044	Secretion system
	Signal transduction
	ko02020	Two-component system
	ko02022	Two-component system
	ko04014	Ras signaling pathway
	ko04015	Rap1 signaling pathway
	ko04010	MAPK signaling pathway
	ko04013	MAPK signaling pathway - fly
	ko04011	MAPK signaling pathway - yeast
	ko04012	ErbB signaling pathway
	ko04310	Wnt signaling pathway
	ko04330	Notch signaling pathway
	ko04340	Hedgehog signaling pathway
	ko04350	TGF-beta signaling pathway
	ko04390	Hippo signaling pathway
	ko04391	Hippo signaling pathway -fly
	ko04370	VEGF signaling pathway
	ko04630	Jak-STAT signaling pathway
	ko04064	NF-kappa B signaling pathway
	ko04668	TNF signaling pathway
	ko04066	HIF-1 signaling pathway
	ko04068	FoxO signaling pathway
	ko04020	Calcium signaling pathway
	ko04070	Phosphatidylinositol signaling system
	ko04151	PI3K-Akt signaling pathway
	ko04150	mTOR signaling pathway
	ko04075	Plant hormone signal transduction
		ko:K14487	AT5G13320	GH3; auxin responsive GH3 gene family	0
		ko:K14490	AT3G16360	AHP; histidine-containing phosphotransfer peotein	9
		ko:K13449	AT4G33720	PR1; pathogenesis-related protein 1	9
	Signaling molecules and interaction
	ko04030	G protein-coupled receptors
	ko01020	Enzyme-linked receptors
	ko04050	Cytokine receptors
	ko03310	Nuclear receptors
	ko04040	Ion channels
	ko04031	GTP-binding proteins
	ko04080	Neuroactive ligand-receptor interaction
	ko04060	Cytokine-cytokine receptor interaction
	ko04052	Cytokines
	ko04512	ECM-receptor interaction
	ko04514	Cell adhesion molecules (CAMs)
	ko04516	Cell adhesion molecules and their ligands
	ko04090	CD Molecules
	ko04091	Lectins
	ko02042	Bacterial toxins
	Cellular Processes
	Transport and catabolism
	ko04144	Endocytosis
	ko04147	Exosome
	ko04145	Phagosome
		ko:K09481	AT3G60540	SEC61B, SBH2; protein transport protein SEC61 subunit beta	0
	ko04142	Lysosome
	ko04146	Peroxisome
		ko:K13356	AT4G33790	FAR; fatty acyl-CoA reductase [EC:1.2.1.-]	0
	ko04140	Regulation of autophagy
	Cell motility
	ko02030	Bacterial chemotaxis
	ko02035	Bacterial motility proteins
	ko02040	Flagellar assembly
	ko04810	Regulation of actin cytoskeleton
		ko:K05765	AT4G34970	CFL; cofilin	9
	ko04812	Cytoskeleton proteins
	Cell growth and death
	ko04110	Cell cycle
	ko04111	Cell cycle - yeast
	ko04112	Cell cycle - Caulobacter
	ko04113	Meiosis - yeast
	ko04114	Oocyte meiosis
	ko04210	Apoptosis
	ko04115	p53 signaling pathway
	Cell communication
	ko04510	Focal adhesion
	ko04520	Adherens junction
	ko04530	Tight junction
	ko04540	Gap junction
	Organismal Systems
	Immune system
	ko04640	Hematopoietic cell lineage
	ko04610	Complement and coagulation cascades
	ko04611	Platelet activation
	ko04620	Toll-like receptor signaling pathway
	ko04621	NOD-like receptor signaling pathway
	ko04622	RIG-I-like receptor signaling pathway
	ko04623	Cytosolic DNA-sensing pathway
	ko04650	Natural killer cell mediated cytotoxicity
	ko04612	Antigen processing and presentation
		ko:K08064	AT3G05690	NFYA; nuclear transcription factor Y, alpha	9
	ko04660	T cell receptor signaling pathway
	ko04662	B cell receptor signaling pathway
	ko04664	Fc epsilon RI signaling pathway
	ko04666	Fc gamma R-mediated phagocytosis
		ko:K05765	AT4G34970	CFL; cofilin	9
	ko04670	Leukocyte transendothelial migration
	ko04672	Intestinal immune network for IgA production
	ko04062	Chemokine signaling pathway
	Endocrine system
	ko04911	Insulin secretion
	ko04910	Insulin signaling pathway
	ko04920	Adipocytokine signaling pathway
	ko03320	PPAR signaling pathway
	ko04912	GnRH signaling pathway
	ko04913	Ovarian Steroidogenesis
	ko04915	Estrogen signaling pathway
	ko04914	Progesterone-mediated oocyte maturation
	ko04917	Prolactin signaling pathway
	ko04921	Oxytocin signaling pathway
	ko04918	Thyroid hormone synthesis
		ko:K09490	AT1G09080	HSPA5, BIP; heat shock 70kDa protein 5	0
	ko04919	Thyroid hormone signaling pathway
	ko04916	Melanogenesis
	ko04614	Renin-angiotensin system
	Circulatory system
	ko04260	Cardiac muscle contraction
	ko04261	Adrenergic signaling in cardiomyocytes
	ko04270	Vascular smooth muscle contraction
	Digestive system
	ko04970	Salivary secretion
	ko04971	Gastric acid secretion
	ko04972	Pancreatic secretion
	ko04976	Bile secretion
	ko04973	Carbohydrate digestion and absorption
	ko04974	Protein digestion and absorption
	ko04975	Fat digestion and absorption
	ko04977	Vitamin digestion and absorption
	ko04978	Mineral absorption
	Excretory system
	ko04962	Vasopressin-regulated water reabsorption
	ko04960	Aldosterone-regulated sodium reabsorption
	ko04961	Endocrine and other factor-regulated calcium reabsorption
	ko04964	Proximal tubule bicarbonate reclamation
	ko04966	Collecting duct acid secretion
	Nervous system
	ko04724	Glutamatergic synapse
	ko04727	GABAergic synapse
		ko:K01580	AT5G17330	E4.1.1.15, gadB, gadA, GAD; glutamate decarboxylase [EC:4.1.1.15]	9
	ko04725	Cholinergic synapse
	ko04728	Dopaminergic synapse
	ko04726	Serotonergic synapse
	ko04720	Long-term potentiation
	ko04730	Long-term depression
	ko04723	Retrograde endocannabinoid signaling
	ko04721	Synaptic vesicle cycle
		ko:K08486	AT4G03330	STX1B_2_3; syntaxin 1B/2/3	0
	ko04722	Neurotrophin signaling pathway
	Sensory system
	ko04744	Phototransduction
	ko04745	Phototransduction - fly
	ko04740	Olfactory transduction
	ko04742	Taste transduction
	ko04750	Inflammatory mediator regulation of TRP channels
	Development
	ko04320	Dorso-ventral axis formation
	ko04360	Axon guidance
		ko:K05765	AT4G34970	CFL; cofilin	9
	ko04380	Osteoclast differentiation
	Environmental adaptation
	ko04710	Circadian rhythm
		ko:K02295	AT3G15620	CRY; cryptochrome	9
	ko04713	Circadian entrainment
	ko04711	Circadian rhythm - fly
	ko04712	Circadian rhythm - plant
	ko04626	Plant-pathogen interaction
		ko:K13449	AT4G33720	PR1; pathogenesis-related protein 1	9
		ko:K13448	AT3G01830	CML; calcium-binding protein CML	0
	Human Diseases
	Cancers
	ko05200	Pathways in cancer
	ko05202	Transcriptional misregulation in cancers
	ko05206	MicroRNAs in cancer
	ko05205	Proteoglycans in cancer
	ko05204	Chemical carcinogenesis
	ko05203	Viral carcinogenesis
		ko:K11252	AT3G53650	H2B; histone H2B	0
	ko05210	Colorectal cancer
	ko05212	Pancreatic cancer
	ko05214	Glioma
	ko05216	Thyroid cancer
	ko05221	Acute myeloid leukemia
	ko05220	Chronic myeloid leukemia
	ko05217	Basal cell carcinoma
	ko05218	Melanoma
	ko05211	Renal cell carcinoma
	ko05219	Bladder cancer
	ko05215	Prostate cancer
	ko05213	Endometrial cancer
	ko05222	Small cell lung cancer
	ko05223	Non-small cell lung cancer
	Immune diseases
	ko05310	Asthma
	ko05322	Systemic lupus erythematosus
		ko:K11252	AT3G53650	H2B; histone H2B	0
	ko05323	Rheumatoid arthritis
	ko05320	Autoimmune thyroid disease
	ko05321	Inflammatiory bowel disease (IBD)
	ko05330	Allograft rejection
	ko05332	Graft-versus-host disease
	ko05340	Primary immunodeficiency
	Neurodegenerative diseases
	ko05010	Alzheimer's disease
	ko05012	Parkinson's disease
	ko05014	Amyotrophic lateral sclerosis (ALS)
	ko05016	Huntington's disease
	ko05020	Prion diseases
		ko:K09490	AT1G09080	HSPA5, BIP; heat shock 70kDa protein 5	0
	Substance dependence
	ko05030	Cocaine addiction
	ko05031	Amphetamine addiction
	ko05032	Morphine addiction
	ko05033	Nicotine addiction
	ko05034	Alcoholism
		ko:K11252	AT3G53650	H2B; histone H2B	0
	Cardiovascular diseases
	ko05410	Hypertrophic cardiomyopathy (HCM)
	ko05412	Arrhythmogenic right ventricular cardiomyopathy (ARVC)
	ko05414	Dilated cardiomyopathy (DCM)
	ko05416	Viral myocarditis
	Endocrine and metabolic diseases
	ko04940	Type I diabetes mellitus
		ko:K01580	AT5G17330	E4.1.1.15, gadB, gadA, GAD; glutamate decarboxylase [EC:4.1.1.15]	9
	ko04930	Type II diabetes mellitus
	ko04950	Maturity onset diabetes of the young
	ko04932	Non-alcoholic fatty liver disease (NAFLD)
	Infectious diseases
	ko05110	Vibrio cholerae infection
		ko:K09481	AT3G60540	SEC61B, SBH2; protein transport protein SEC61 subunit beta	0
		ko:K10949	AT3G25040	KDELR; ER lumen protein retaining receptor	0
	ko05111	Vibrio cholerae pathogenic cycle
	ko05120	Epithelial cell signaling in Helicobacter pylori infection
	ko05130	Pathogenic Escherichia coli infection
	ko05132	Salmonella infection
	ko05131	Shigellosis
	ko05133	Pertussis
		ko:K05765	AT4G34970	CFL; cofilin	9
	ko05134	Legionellosis
	ko05150	Staphylococcus aureus infection
	ko05152	Tuberculosis
		ko:K08064	AT3G05690	NFYA; nuclear transcription factor Y, alpha	9
	ko05100	Bacterial invasion of epithelial cells
	ko05166	HTLV-I infection
	ko05162	Measles
	ko05164	Influenza A
	ko05161	Hepatitis B
	ko05160	Hepatitis C
	ko05168	Herpes simplex infection
	ko05169	Epstein-Barr virus infection
	ko05146	Amoebiasis
	ko05144	Malaria
	ko05145	Toxoplasmosis
	ko05140	Leishmaniasis
	ko05142	Chagas disease (American trypanosomiasis)
	ko05143	African trypanosomiasis
	Drug resistance
	ko00312	beta-Lactam resistance
